# Supplementary material for: Intercontinental transmission and local demographic expansion of SARS-CoV-2
Source: Epidemiol Infect. 2021 Apr 13;149:e94. doi: 10.1017/S0950268821000777 (PMC8060534; doi:10.1017/S0950268821000777)
Supplement: Supplementary file 1 [file S0950268821000777sup001.zip]

Archive with 5 entries (5 files):
- Table_S1.xlsx
- Table_S2.xlsx
- Table_S3.xlsx
- Table_S4.xlsx
- Table_S5.xlsx
