# Supplementary material for: Intercontinental transmission and local demographic expansion of SARS-CoV-2
Source: Epidemiol Infect. 2021 Apr 13;149:e94. doi: 10.1017/S0950268821000777 (PMC8060534; doi:10.1017/S0950268821000777)
Supplement: Supplementary file 1 [file S0950268821000777sup001.zip › Table_S1.xlsx]

## Sheet: all
Table S1: Sample information.
ID	Collection date	Continent	Country	Clade	Haplotype
EPI_ISL_415462	2020-03-09	Europe	Netherlands	20A	H1
EPI_ISL_415518	NA	Europe	Netherlands	20A	H1
EPI_ISL_415520	NA	Europe	Netherlands	20A	H1
EPI_ISL_417582	2020-03-17	Europe	Iceland	20A	H1
EPI_ISL_417641	2020-03-18	Europe	Iceland	20A	H1
EPI_ISL_420082	2020-03-19	Asia	China	20A	H1
EPI_ISL_422662	2020-03-10	Europe	Netherlands	20A	H1
EPI_ISL_422692	2020-03-21	Europe	Netherlands	20A	H1
EPI_ISL_422693	2020-03-20	Europe	Netherlands	20A	H1
EPI_ISL_422722	2020-03-23	Europe	Netherlands	20A	H1
EPI_ISL_422859	2020-03-20	Europe	Netherlands	20A	H1
EPI_ISL_422863	2020-03-09	Europe	Netherlands	20A	H1
EPI_ISL_422864	2020-03-08	Europe	Netherlands	20A	H1
EPI_ISL_422870	2020-03-09	Europe	Netherlands	20A	H1
EPI_ISL_422876	2020-03-11	Europe	Netherlands	20A	H1
EPI_ISL_422879	2020-03-09	Europe	Netherlands	20A	H1
EPI_ISL_422890	2020-03-18	Europe	Netherlands	20A	H1
EPI_ISL_422892	2020-03-19	Europe	Netherlands	20A	H1
EPI_ISL_422935	2020-03-23	Europe	Netherlands	20A	H1
EPI_ISL_426904	2020-03-24	Oceania	Australia	20A	H1
EPI_ISL_438056	2020-03-17	Europe	Austria	20A	H1
EPI_ISL_438079	2020-03-21	Europe	Austria	20A	H1
EPI_ISL_438096	2020-03-24	Europe	Austria	20A	H1
EPI_ISL_438103	2020-03-25	Europe	Austria	20A	H1
EPI_ISL_447760	2020-03-31	South America	Colombia	20A	H1
EPI_ISL_412972	2020-02-27	North America	Mexico	20B	H10
EPI_ISL_413022	2020-02-29	Europe	Switzerland	20B	H10
EPI_ISL_413579	2020-03-03	Europe	Netherlands	20B	H10
EPI_ISL_413587	2020-03-03	Europe	Netherlands	20B	H10
EPI_ISL_415129	2020-02-29	Europe	United Kingdom	20B	H10
EPI_ISL_415157	2020-03-01	Europe	Belgium	20B	H10
EPI_ISL_416428	2020-03-07	Asia	Vietnam	20B	H10
EPI_ISL_416430	2020-03-06	Asia	Vietnam	20B	H10
EPI_ISL_416431	2020-03-06	Asia	Vietnam	20B	H10
EPI_ISL_416519	2020-03-02	Oceania	New Zealand	20B	H10
EPI_ISL_416676	2020-03-11	North America	USA	20B	H10
EPI_ISL_416697	2020-03-13	North America	USA	20B	H10
EPI_ISL_416732	2020-03-03	Europe	United Kingdom	20B	H10
EPI_ISL_416734	2020-03-09	Europe	United Kingdom	20B	H10
EPI_ISL_417004	2020-03-05	Europe	Belgium	20B	H10
EPI_ISL_417196	2020-03-11	North America	USA	20B	H10
EPI_ISL_417260	2020-03-05	Europe	United Kingdom	20B	H10
EPI_ISL_417311	2020-03-09	Europe	United Kingdom	20B	H10
EPI_ISL_417362	2020-03-13	North America	USA	20B	H10
EPI_ISL_417407	2020-03-14	Oceania	Australia	20B	H10
EPI_ISL_417422	2020-03-04	Europe	Belgium	20B	H10
EPI_ISL_417458	2020-03-11	Europe	Germany	20B	H10
EPI_ISL_417464	2020-03-14	Europe	Germany	20B	H10
EPI_ISL_417733	2020-03-16	Europe	Iceland	20B	H10
EPI_ISL_417922	2020-02-28	Europe	Italy	20B	H10
EPI_ISL_417993	2020-03-08	Europe	Portugal	20B	H10
EPI_ISL_418002	2020-03-11	Europe	Portugal	20B	H10
EPI_ISL_418018	2020-03-16	Europe	Portugal	20B	H10
EPI_ISL_418056	2020-03-13	North America	USA	20B	H10
EPI_ISL_418256	2020-03-14	Europe	Italy	20B	H10
EPI_ISL_418257	2020-03-17	Europe	Italy	20B	H10
EPI_ISL_418258	2020-03-14	Europe	Italy	20B	H10
EPI_ISL_418362	2020-03-10	North America	Canada	20B	H10
EPI_ISL_418363	2020-03-11	North America	Canada	20B	H10
EPI_ISL_418364	2020-03-13	North America	Canada	20B	H10
EPI_ISL_418365	2020-03-10	North America	Canada	20B	H10
EPI_ISL_418367	2020-03-12	North America	Canada	20B	H10
EPI_ISL_418426	2020-03-17	Europe	France	20B	H10
EPI_ISL_418584	2020-03-10	Europe	Ireland	20B	H10
EPI_ISL_418655	2020-03-22	Europe	Belgium	20B	H10
EPI_ISL_418708	2020-03-17	Europe	United Kingdom	20B	H10
EPI_ISL_418889	2020-03-16	North America	USA	20B	H10
EPI_ISL_419178	2020-03-22	Europe	France	20B	H10
EPI_ISL_419301	2020-03-11	Asia	Japan	20B	H10
EPI_ISL_419302	2020-03-12	Asia	Japan	20B	H10
EPI_ISL_419303	2020-03-12	Asia	Japan	20B	H10
EPI_ISL_419304	2020-03-17	Asia	Japan	20B	H10
EPI_ISL_419305	2020-03-18	Asia	Japan	20B	H10
EPI_ISL_419309	2020-03-12	Asia	Japan	20B	H10
EPI_ISL_419310	2020-03-13	Asia	Japan	20B	H10
EPI_ISL_419438	2020-03-18	Europe	United Kingdom	20A	H10
EPI_ISL_419440	2020-03-17	Europe	United Kingdom	20B	H10
EPI_ISL_419548	2020-03-15	Europe	Germany	--	H10
EPI_ISL_420043	2020-03-18	Europe	France	20B	H10
EPI_ISL_420144	2020-04-01	Asia	Georgia	20B	H10
EPI_ISL_420196	2020-03-28	Europe	United Kingdom	20B	H10
EPI_ISL_420254	2020-03-25	Europe	United Kingdom	20B	H10
EPI_ISL_420309	2020-03-19	North America	USA	20B	H10
EPI_ISL_420332	2020-03-06	Europe	Belgium	20B	H10
EPI_ISL_420335	2020-03-06	Europe	Belgium	20B	H10
EPI_ISL_420336	2020-03-06	Europe	Belgium	20B	H10
EPI_ISL_420337	2020-03-05	Europe	Belgium	20B	H10
EPI_ISL_420341	2020-03-06	Europe	Belgium	20B	H10
EPI_ISL_420344	2020-03-05	Europe	Belgium	20B	H10
EPI_ISL_420352	2020-03-07	Europe	Belgium	20B	H10
EPI_ISL_420418	2020-03-24	Europe	Belgium	20B	H10
EPI_ISL_420421	2020-03-24	Europe	Belgium	20B	H10
EPI_ISL_420426	2020-03-24	Europe	Belgium	20B	H10
EPI_ISL_420439	2020-03-25	Europe	Belgium	20B	H10
EPI_ISL_420565	2020-03-19	Europe	Italy	20B	H10
EPI_ISL_420567	2020-03-21	Europe	Italy	20B	H10
EPI_ISL_420568	2020-03-23	Europe	Italy	20B	H10
EPI_ISL_420569	2020-03-23	Europe	Italy	20B	H10
EPI_ISL_420583	2020-03-23	Europe	Italy	20B	H10
EPI_ISL_420587	2020-03-18	North America	USA	20B	H10
EPI_ISL_420600	2020-03-07	South America	Argentina	20B	H10
EPI_ISL_420719	2020-03-27	Europe	United Kingdom	20B	H10
EPI_ISL_420721	2020-03-28	Europe	United Kingdom	20B	H10
EPI_ISL_420722	2020-03-28	Europe	United Kingdom	20B	H10
EPI_ISL_420732	2020-03-28	Europe	United Kingdom	20B	H10
EPI_ISL_420733	2020-03-28	Europe	United Kingdom	20B	H10
EPI_ISL_420742	2020-03-28	Europe	United Kingdom	20B	H10
EPI_ISL_420774	2020-03-28	Europe	United Kingdom	20B	H10
EPI_ISL_420785	2020-03-02	North America	USA	20B	H10
EPI_ISL_420912	2020-03-21	Europe	Germany	20B	H10
EPI_ISL_421191	2020-03-30	Europe	Belgium	20B	H10
EPI_ISL_421192	2020-03-30	Europe	Belgium	20B	H10
EPI_ISL_421448	2020-03-18	Europe	Portugal	20B	H10
EPI_ISL_421452	2020-03-18	Europe	Portugal	20B	H10
EPI_ISL_421453	2020-03-18	Europe	Portugal	20B	H10
EPI_ISL_421464	2020-03-17	Europe	Portugal	20B	H10
EPI_ISL_421479	2020-03-21	Europe	Portugal	20B	H10
EPI_ISL_421480	2020-03-21	Europe	Portugal	20B	H10
EPI_ISL_421485	2020-03-22	Europe	Portugal	20B	H10
EPI_ISL_421486	2020-03-22	Europe	Portugal	20B	H10
EPI_ISL_421490	2020-03-22	Europe	Portugal	20B	H10
EPI_ISL_421499	2020-03-24	Europe	Portugal	20B	H10
EPI_ISL_421768	2020-03-24	Europe	United Kingdom	20B	H10
EPI_ISL_421785	2020-03-25	Europe	United Kingdom	20B	H10
EPI_ISL_421790	2020-03-25	Europe	United Kingdom	20B	H10
EPI_ISL_421804	2020-03-25	Europe	United Kingdom	20B	H10
EPI_ISL_421809	2020-03-25	Europe	United Kingdom	20B	H10
EPI_ISL_421890	2020-03-27	Europe	United Kingdom	20B	H10
EPI_ISL_421904	2020-03-26	Europe	United Kingdom	20B	H10
EPI_ISL_421921	2020-03-27	Europe	United Kingdom	20B	H10
EPI_ISL_421935	2020-03-31	Europe	United Kingdom	20B	H10
EPI_ISL_422023	2020-03-30	Europe	United Kingdom	20B	H10
EPI_ISL_422032	2020-03-27	Europe	United Kingdom	20B	H10
EPI_ISL_422044	2020-03-29	Europe	United Kingdom	20B	H10
EPI_ISL_422048	2020-03-27	Europe	United Kingdom	20B	H10
EPI_ISL_422079	2020-03-29	Europe	United Kingdom	20B	H10
EPI_ISL_422103	2020-03-29	Europe	United Kingdom	20B	H10
EPI_ISL_422113	2020-03-28	Europe	United Kingdom	--	H10
EPI_ISL_422123	2020-03-30	Europe	United Kingdom	20B	H10
EPI_ISL_422427	2020-03-16	Asia	Kuwait	20B	H10
EPI_ISL_422437	2020-03-25	Europe	Italy	20B	H10
EPI_ISL_422492	2020-03-19	North America	USA	20B	H10
EPI_ISL_423073	2020-03-24	Europe	United Kingdom	20B	H10
EPI_ISL_423074	2020-03-24	Europe	United Kingdom	20B	H10
EPI_ISL_423129	2020-03-23	Europe	United Kingdom	20B	H10
EPI_ISL_423218	2020-03-25	Europe	United Kingdom	20B	H10
EPI_ISL_423223	2020-03-25	Europe	United Kingdom	20B	H10
EPI_ISL_423375	2020-03-28	Europe	United Kingdom	20A	H10
EPI_ISL_423398	2020-03-29	Europe	United Kingdom	20B	H10
EPI_ISL_423404	2020-03-30	Europe	United Kingdom	20B	H10
EPI_ISL_423408	2020-03-30	Europe	United Kingdom	20B	H10
EPI_ISL_423409	2020-03-30	Europe	United Kingdom	20B	H10
EPI_ISL_423413	2020-03-29	Europe	United Kingdom	20B	H10
EPI_ISL_423418	2020-03-28	Europe	United Kingdom	20B	H10
EPI_ISL_423493	2020-03-31	Europe	United Kingdom	20B	H10
EPI_ISL_423496	2020-03-30	Europe	United Kingdom	20B	H10
EPI_ISL_423508	2020-03-31	Europe	United Kingdom	20B	H10
EPI_ISL_423582	2020-04-01	Europe	United Kingdom	20B	H10
EPI_ISL_423591	2020-04-02	Europe	United Kingdom	20B	H10
EPI_ISL_423712	2020-03-22	Europe	United Kingdom	20B	H10
EPI_ISL_423771	2020-03-24	Europe	United Kingdom	20B	H10
EPI_ISL_423830	2020-03-23	Europe	United Kingdom	20B	H10
EPI_ISL_423834	2020-03-23	Europe	United Kingdom	20B	H10
EPI_ISL_423839	2020-03-23	Europe	United Kingdom	20B	H10
EPI_ISL_423847	2020-03-23	Europe	United Kingdom	20B	H10
EPI_ISL_424615	2020-03-27	Europe	Iceland	20B	H10
EPI_ISL_424617	2020-03-28	Europe	Iceland	20B	H10
EPI_ISL_424621	2020-03-28	Europe	Iceland	20B	H10
EPI_ISL_424631	2020-04-03	Europe	Belgium	20B	H10
EPI_ISL_424649	2020-04-04	Europe	Belgium	20B	H10
EPI_ISL_424654	2020-04-05	Europe	Belgium	20B	H10
EPI_ISL_425125	2020-03-18	Europe	Germany	20B	H10
EPI_ISL_425234	2020-03-29	Europe	United Kingdom	20B	H10
EPI_ISL_425239	2020-03-31	Europe	United Kingdom	20B	H10
EPI_ISL_425253	2020-03-29	Europe	United Kingdom	20B	H10
EPI_ISL_425283	2020-03-20	Europe	United Kingdom	20B	H10
EPI_ISL_425288	2020-03-20	Europe	United Kingdom	20B	H10
EPI_ISL_425292	2020-03-19	Europe	United Kingdom	20B	H10
EPI_ISL_425304	2020-03-28	Europe	United Kingdom	20B	H10
EPI_ISL_425338	2020-03-28	Europe	United Kingdom	20B	H10
EPI_ISL_425348	2020-03-18	Europe	United Kingdom	20B	H10
EPI_ISL_425361	2020-03-19	Europe	United Kingdom	20B	H10
EPI_ISL_425427	2020-03-31	Europe	United Kingdom	20B	H10
EPI_ISL_425455	2020-03-31	Europe	United Kingdom	20B	H10
EPI_ISL_425468	2020-03-12	Europe	United Kingdom	20B	H10
EPI_ISL_425470	2020-03-12	Europe	United Kingdom	20B	H10
EPI_ISL_425527	2020-03-19	Europe	United Kingdom	20B	H10
EPI_ISL_425565	2020-03-26	Europe	United Kingdom	20B	H10
EPI_ISL_425799	2020-03-09	Europe	United Kingdom	20B	H10
EPI_ISL_425830	2020-03-12	Europe	United Kingdom	20A	H10
EPI_ISL_425836	2020-03-11	Europe	United Kingdom	20B	H10
EPI_ISL_425844	2020-03-11	Europe	United Kingdom	20B	H10
EPI_ISL_425902	2020-03-23	Europe	United Kingdom	20B	H10
EPI_ISL_425966	2020-03-28	Europe	United Kingdom	20B	H10
EPI_ISL_426357	2020-03-18	Europe	Czech Republic	20B	H10
EPI_ISL_426359	2020-03-17	Europe	Czech Republic	20B	H10
EPI_ISL_426360	2020-03-18	Europe	Czech Republic	20B	H10
EPI_ISL_426631	2020-03-17	Asia	China	20B	H10
EPI_ISL_426892	2020-03-27	Europe	Czech Republic	20B	H10
EPI_ISL_427313	2020-04-03	Europe	Russia	20B	H10
EPI_ISL_427338	2020-03-25	Europe	Russia	20B	H10
EPI_ISL_427339	2020-03-25	Europe	Russia	20B	H10
EPI_ISL_427392	2020-03-14	Asia	China	20B	H10
EPI_ISL_427647	2020-03-06	Oceania	Australia	20B	H10
EPI_ISL_427648	2020-03-06	Oceania	Australia	20B	H10
EPI_ISL_427652	2020-03-09	Oceania	Australia	20B	H10
EPI_ISL_427653	2020-03-08	Oceania	Australia	20B	H10
EPI_ISL_427719	2020-03-21	Oceania	Australia	20B	H10
EPI_ISL_428671	2020-03-10	Asia	SriLanka	20B	H10
EPI_ISL_428824	2020-03-16	Asia	Singapore	20B	H10
EPI_ISL_428868	2020-03-13	Europe	Russia	20B	H10
EPI_ISL_428894	2020-03-27	Europe	Russia	20B	H10
EPI_ISL_428896	2020-03-27	Europe	Russia	20B	H10
EPI_ISL_428903	2020-03-22	Europe	Russia	20B	H10
EPI_ISL_428911	2020-04-01	Europe	Russia	20B	H10
EPI_ISL_428913	2020-03-27	Europe	Russia	20B	H10
EPI_ISL_428914	2020-03-30	Europe	Russia	20B	H10
EPI_ISL_428917	2020-03-24	Europe	Russia	20B	H10
EPI_ISL_428919	2020-03-30	Europe	Russia	20B	H10
EPI_ISL_428920	2020-03-30	Europe	Russia	20B	H10
EPI_ISL_429119	2020-03-11	Europe	Sweden	20B	H10
EPI_ISL_429123	2020-03-12	Europe	Sweden	20B	H10
EPI_ISL_429138	2020-03-05	Europe	Sweden	20B	H10
EPI_ISL_429213	2020-03-16	Europe	Switzerland	20B	H10
EPI_ISL_429228	2020-03-20	Europe	Italy	20B	H10
EPI_ISL_429231	2020-03-24	Europe	Italy	20B	H10
EPI_ISL_429232	2020-03-24	Europe	Italy	20B	H10
EPI_ISL_429341	2020-03-04	Europe	Denmark	20B	H10
EPI_ISL_429353	2020-03-08	Europe	Denmark	20B	H10
EPI_ISL_429408	2020-03-10	Europe	Denmark	20B	H10
EPI_ISL_429414	2020-03-09	Europe	Denmark	20B	H10
EPI_ISL_429425	2020-03-10	Europe	Denmark	20B	H10
EPI_ISL_429507	2020-03-10	Europe	Denmark	20B	H10
EPI_ISL_429549	2020-03-25	Europe	Denmark	20B	H10
EPI_ISL_429991	2020-03-24	North America	USA	20B	H10
EPI_ISL_429994	2020-03-17	Asia	Jordan	20B	H10
EPI_ISL_429999	2020-03-17	Asia	Jordan	20B	H10
EPI_ISL_430003	2020-03-16	Asia	Jordan	20B	H10
EPI_ISL_430009	2020-03-30	Asia	Jordan	20B	H10
EPI_ISL_430012	2020-03-30	Asia	Jordan	20B	H10
EPI_ISL_430088	2020-04-09	Europe	Russia	20B	H10
EPI_ISL_430089	2020-04-09	Europe	Russia	20B	H10
EPI_ISL_430107	2020-04-15	Europe	Russia	20B	H10
EPI_ISL_430110	2020-04-15	Europe	Russia	20B	H10
EPI_ISL_430112	2020-03-25	Europe	Russia	20B	H10
EPI_ISL_430862	2020-03-08	Europe	Sweden	20B	H10
EPI_ISL_431117	2020-03-20	Asia	India	20B	H10
EPI_ISL_432220	2020-03-23	Europe	United Kingdom	20B	H10
EPI_ISL_432227	2020-03-30	Europe	United Kingdom	20B	H10
EPI_ISL_432244	2020-04-04	Europe	United Kingdom	20B	H10
EPI_ISL_432246	2020-04-08	Europe	United Kingdom	20B	H10
EPI_ISL_432254	2020-03-31	Europe	United Kingdom	20B	H10
EPI_ISL_432255	2020-03-30	Europe	United Kingdom	20B	H10
EPI_ISL_432282	2020-03-31	Europe	United Kingdom	20A	H10
EPI_ISL_432310	2020-04-01	Europe	United Kingdom	20B	H10
EPI_ISL_432481	2020-03-30	Europe	United Kingdom	20A	H10
EPI_ISL_432881	2020-04-05	Europe	United Kingdom	20B	H10
EPI_ISL_432992	2020-04-01	Europe	United Kingdom	20B	H10
EPI_ISL_432993	2020-04-02	Europe	United Kingdom	20B	H10
EPI_ISL_433142	2020-04-16	Europe	United Kingdom	20B	H10
EPI_ISL_433200	2020-04-01	Europe	United Kingdom	20B	H10
EPI_ISL_433233	2020-04-02	Europe	United Kingdom	20B	H10
EPI_ISL_433389	2020-04-07	Europe	United Kingdom	20B	H10
EPI_ISL_433430	2020-04-08	Europe	United Kingdom	20B	H10
EPI_ISL_433460	2020-04-11	Europe	United Kingdom	20B	H10
EPI_ISL_433484	2020-04-17	Europe	United Kingdom	20B	H10
EPI_ISL_433600	2020-04-03	Europe	United Kingdom	20B	H10
EPI_ISL_433675	2020-04-02	Europe	United Kingdom	20B	H10
EPI_ISL_433680	2020-04-02	Europe	United Kingdom	20B	H10
EPI_ISL_433685	2020-04-02	Europe	United Kingdom	20B	H10
EPI_ISL_433691	2020-04-01	Europe	United Kingdom	20B	H10
EPI_ISL_433698	2020-04-01	Europe	United Kingdom	20B	H10
EPI_ISL_433701	2020-04-04	Europe	United Kingdom	20B	H10
EPI_ISL_433709	2020-04-04	Europe	United Kingdom	20B	H10
EPI_ISL_433724	2020-04-03	Europe	United Kingdom	20B	H10
EPI_ISL_433760	2020-04-06	Europe	United Kingdom	20B	H10
EPI_ISL_433763	2020-04-06	Europe	United Kingdom	20B	H10
EPI_ISL_433780	2020-04-06	Europe	United Kingdom	20B	H10
EPI_ISL_433797	2020-04-07	Europe	United Kingdom	20B	H10
EPI_ISL_433805	2020-04-07	Europe	United Kingdom	20B	H10
EPI_ISL_433812	2020-04-07	Europe	United Kingdom	20B	H10
EPI_ISL_433816	2020-03-27	Europe	United Kingdom	20B	H10
EPI_ISL_433823	2020-03-27	Europe	United Kingdom	20B	H10
EPI_ISL_433842	2020-04-05	Europe	United Kingdom	20B	H10
EPI_ISL_433848	2020-04-06	Europe	United Kingdom	20B	H10
EPI_ISL_433919	2020-04-11	Europe	United Kingdom	20B	H10
EPI_ISL_433928	2020-04-11	Europe	United Kingdom	20B	H10
EPI_ISL_433937	2020-04-12	Europe	United Kingdom	20B	H10
EPI_ISL_433975	2020-04-13	Europe	United Kingdom	20B	H10
EPI_ISL_434133	2020-03-28	North America	USA	20B	H10
EPI_ISL_434458	2020-03-20	Europe	Greece	20B	H10
EPI_ISL_434463	2020-03-23	Europe	Greece	20B	H10
EPI_ISL_434465	2020-03-23	Europe	Greece	20B	H10
EPI_ISL_434470	2020-03-19	Europe	Greece	20B	H10
EPI_ISL_434472	2020-03-12	Europe	Greece	20B	H10
EPI_ISL_434476	2020-03-10	Europe	Greece	20B	H10
EPI_ISL_434477	2020-03-16	Europe	Greece	20B	H10
EPI_ISL_434478	2020-03-14	Europe	Greece	20B	H10
EPI_ISL_434479	2020-03-11	Europe	Greece	20B	H10
EPI_ISL_434482	2020-03-16	Europe	Greece	20B	H10
EPI_ISL_434484	2020-03-09	Europe	Greece	20B	H10
EPI_ISL_434486	2020-03-13	Europe	Greece	20B	H10
EPI_ISL_434572	2020-04-14	Europe	Czech Republic	20B	H10
EPI_ISL_434653	2020-03-24	Europe	Sweden	20B	H10
EPI_ISL_434729	2020-03-17	North America	USA	20B	H10
EPI_ISL_434787	2020-03-19	North America	USA	20B	H10
EPI_ISL_434949	2020-03-29	North America	USA	20B	H10
EPI_ISL_435125	2020-03-16	Asia	United Arab Emirates	20B	H10
EPI_ISL_435303	2020-03-07	Asia	Vietnam	20B	H10
EPI_ISL_435305	2020-03-07	Asia	Vietnam	20B	H10
EPI_ISL_435308	2020-03-09	Asia	Vietnam	20B	H10
EPI_ISL_435312	2020-03-10	Asia	Vietnam	20B	H10
EPI_ISL_435426	2020-03-21	Europe	Hungary	20B	H10
EPI_ISL_435427	2020-03-25	Europe	Hungary	20B	H10
EPI_ISL_435428	2020-03-25	Europe	Hungary	20B	H10
EPI_ISL_435430	2020-03-29	Europe	Hungary	20B	H10
EPI_ISL_436227	2020-03-18	Europe	Spain	20B	H10
EPI_ISL_436238	2020-03-18	Europe	Spain	20B	H10
EPI_ISL_436291	2020-03-16	Europe	Spain	20B	H10
EPI_ISL_436718	2020-03-19	Europe	Italy	20B	H10
EPI_ISL_436719	2020-03-20	Europe	Italy	20B	H10
EPI_ISL_436720	2020-03-20	Europe	Italy	20B	H10
EPI_ISL_436723	2020-03-20	Europe	Italy	20A	H10
EPI_ISL_436727	2020-04-27	Europe	Italy	20A	H10
EPI_ISL_437090	2020-03-24	Europe	Latvia	20B	H10
EPI_ISL_437232	2020-03-31	Europe	Germany	20B	H10
EPI_ISL_437236	2020-03-22	Europe	Germany	20B	H10
EPI_ISL_437249	2020-03-12	Europe	Germany	20B	H10
EPI_ISL_437260	2020-03-22	Europe	Germany	20B	H10
EPI_ISL_437311	2020-03-27	Europe	Turkey	20B	H10
EPI_ISL_437313	2020-03-27	Europe	Turkey	20B	H10
EPI_ISL_437497	2020-04-01	Asia	Saudi Arabia	20B	H10
EPI_ISL_437551	2020-04-28	North America	USA	20B	H10
EPI_ISL_437755	2020-04-01	Asia	Saudi Arabia	20B	H10
EPI_ISL_437932	2020-02-24	Europe	Austria	20B	H10
EPI_ISL_437952	2020-03-24	Europe	Austria	20B	H10
EPI_ISL_437954	2020-03-25	Europe	Austria	20B	H10
EPI_ISL_437959	2020-03-20	Europe	Austria	20B	H10
EPI_ISL_437969	2020-03-12	Europe	Austria	20B	H10
EPI_ISL_437999	2020-03-03	Europe	Austria	20B	H10
EPI_ISL_438116	2020-03-27	Europe	Austria	20A	H10
EPI_ISL_438240	2020-03-26	North America	USA	20B	H10
EPI_ISL_438355	2020-03-29	Europe	United Kingdom	20B	H10
EPI_ISL_438500	2020-03-30	Europe	United Kingdom	20B	H10
EPI_ISL_438604	2020-04-20	Europe	United Kingdom	20B	H10
EPI_ISL_438656	2020-04-23	Europe	United Kingdom	20B	H10
EPI_ISL_438658	2020-04-23	Europe	United Kingdom	20B	H10
EPI_ISL_438684	2020-04-22	Europe	United Kingdom	20B	H10
EPI_ISL_438689	2020-04-23	Europe	United Kingdom	20B	H10
EPI_ISL_438705	2020-04-25	Europe	United Kingdom	20B	H10
EPI_ISL_439056	2020-03-21	Europe	United Kingdom	20B	H10
EPI_ISL_439256	2020-04-26	Europe	United Kingdom	20B	H10
EPI_ISL_439257	2020-04-26	Europe	United Kingdom	20B	H10
EPI_ISL_439345	2020-04-30	Europe	United Kingdom	20B	H10
EPI_ISL_439354	2020-05-01	Europe	United Kingdom	20B	H10
EPI_ISL_439534	2020-03-30	Europe	United Kingdom	20B	H10
EPI_ISL_439602	2020-03-29	Europe	United Kingdom	20B	H10
EPI_ISL_439707	2020-04-08	Europe	United Kingdom	20B	H10
EPI_ISL_439714	2020-04-08	Europe	United Kingdom	20B	H10
EPI_ISL_439791	2020-04-13	Europe	United Kingdom	20B	H10
EPI_ISL_440380	2020-03-14	Europe	United Kingdom	20B	H10
EPI_ISL_440566	2020-04-02	Europe	United Kingdom	20B	H10
EPI_ISL_440621	2020-04-02	Europe	United Kingdom	20B	H10
EPI_ISL_440894	2020-04-19	Europe	United Kingdom	20B	H10
EPI_ISL_440958	2020-03-27	Europe	United Kingdom	20B	H10
EPI_ISL_440964	2020-04-02	Europe	United Kingdom	20B	H10
EPI_ISL_440966	2020-04-02	Europe	United Kingdom	20B	H10
EPI_ISL_440975	2020-03-31	Europe	United Kingdom	20B	H10
EPI_ISL_440984	2020-03-31	Europe	United Kingdom	20B	H10
EPI_ISL_440997	2020-04-02	Europe	United Kingdom	20B	H10
EPI_ISL_441010	2020-04-03	Europe	United Kingdom	20B	H10
EPI_ISL_441015	2020-04-03	Europe	United Kingdom	20B	H10
EPI_ISL_441022	2020-04-06	Europe	United Kingdom	20B	H10
EPI_ISL_441038	2020-04-04	Europe	United Kingdom	20B	H10
EPI_ISL_441042	2020-04-04	Europe	United Kingdom	20B	H10
EPI_ISL_441047	2020-04-04	Europe	United Kingdom	20B	H10
EPI_ISL_441228	2020-04-02	Europe	United Kingdom	20B	H10
EPI_ISL_441357	2020-03-23	Europe	United Kingdom	20B	H10
EPI_ISL_441360	2020-03-23	Europe	United Kingdom	20B	H10
EPI_ISL_441371	2020-03-22	Europe	United Kingdom	20B	H10
EPI_ISL_441375	2020-03-21	Europe	United Kingdom	20B	H10
EPI_ISL_441405	2020-03-21	Europe	United Kingdom	20B	H10
EPI_ISL_441410	2020-03-10	Europe	United Kingdom	20B	H10
EPI_ISL_441422	2020-03-18	Europe	United Kingdom	20B	H10
EPI_ISL_441428	2020-03-18	Europe	United Kingdom	20B	H10
EPI_ISL_441436	2020-03-17	Europe	United Kingdom	20B	H10
EPI_ISL_441882	2020-04-30	Europe	United Kingdom	20B	H10
EPI_ISL_442407	2020-04-10	Europe	United Kingdom	20B	H10
EPI_ISL_442754	2020-04-05	Europe	United Kingdom	20B	H10
EPI_ISL_443182	2020-04-01	Asia	Saudi Arabia	20B	H10
EPI_ISL_443214	2020-03-18	Asia	Singapore	20B	H10
EPI_ISL_443218	2020-03-20	Asia	Singapore	20B	H10
EPI_ISL_443223	2020-03-20	Asia	Singapore	20B	H10
EPI_ISL_443280	2020-04-01	Europe	France	20B	H10
EPI_ISL_443441	2020-04-17	Europe	United Kingdom	20B	H10
EPI_ISL_443489	2020-04-16	Europe	United Kingdom	20B	H10
EPI_ISL_444091	2020-04-04	Europe	United Kingdom	20B	H10
EPI_ISL_444100	2020-04-06	Europe	United Kingdom	20B	H10
EPI_ISL_444109	2020-04-06	Europe	United Kingdom	20B	H10
EPI_ISL_444122	2020-04-08	Europe	United Kingdom	20B	H10
EPI_ISL_444159	2020-04-10	Europe	United Kingdom	20B	H10
EPI_ISL_444210	2020-04-16	Europe	United Kingdom	20B	H10
EPI_ISL_444233	2020-04-16	Europe	United Kingdom	20B	H10
EPI_ISL_444263	2020-04-19	Europe	United Kingdom	20B	H10
EPI_ISL_444285	2020-04-16	Europe	United Kingdom	20B	H10
EPI_ISL_444291	2020-04-14	Europe	United Kingdom	20B	H10
EPI_ISL_444423	2020-04-19	Europe	United Kingdom	20B	H10
EPI_ISL_444740	2020-04-02	North America	USA	20B	H10
EPI_ISL_444854	2020-04-03	Europe	Denmark	20B	H10
EPI_ISL_445231	2020-04-13	Europe	Sweden	20B	H10
EPI_ISL_445302	2020-03-21	South America	Chile	20B	H10
EPI_ISL_445317	2020-03-17	South America	Chile	20B	H10
EPI_ISL_445319	2020-03-17	South America	Chile	20B	H10
EPI_ISL_445321	2020-03-17	South America	Chile	20B	H10
EPI_ISL_445406	2020-04-03	Europe	United Kingdom	20B	H10
EPI_ISL_445541	2020-04-05	Europe	United Kingdom	20B	H10
EPI_ISL_445573	2020-04-06	Europe	United Kingdom	20B	H10
EPI_ISL_445708	2020-04-11	Europe	United Kingdom	20B	H10
EPI_ISL_445726	2020-04-10	Europe	United Kingdom	20B	H10
EPI_ISL_445734	2020-04-13	Europe	United Kingdom	20B	H10
EPI_ISL_445737	2020-04-10	Europe	United Kingdom	20B	H10
EPI_ISL_445846	2020-04-10	Europe	United Kingdom	20B	H10
EPI_ISL_446309	2020-04-09	Europe	United Kingdom	20B	H10
EPI_ISL_446923	2020-04-16	Europe	United Kingdom	20B	H10
EPI_ISL_447128	2020-03-23	Europe	Belgium	20B	H10
EPI_ISL_447130	2020-03-23	Europe	Belgium	20B	H10
EPI_ISL_447299	2020-03-24	Asia	Israel	20A	H10
EPI_ISL_447330	2020-03-01	Asia	Israel	20B	H10
EPI_ISL_447446	2020-03-30	Asia	Israel	20B	H10
EPI_ISL_447461	2020-04-17	Asia	Israel	20A	H10
EPI_ISL_447519	2020-04-01	Europe	Spain	20B	H10
EPI_ISL_447594	2020-03-24	Oceania	Australia	20B	H10
EPI_ISL_447609	NA	Europe	Germany	20B	H10
EPI_ISL_447802	2020-04-04	South America	Colombia	20B	H10
EPI_ISL_447983	2020-04-29	Europe	United Kingdom	20B	H10
EPI_ISL_447990	2020-04-30	Europe	United Kingdom	20B	H10
EPI_ISL_448019	2020-04-30	Europe	United Kingdom	20B	H10
EPI_ISL_448037	2020-05-03	Europe	United Kingdom	20B	H10
EPI_ISL_448041	2020-05-03	Europe	United Kingdom	20B	H10
EPI_ISL_448242	2020-04-12	Europe	United Kingdom	20B	H10
EPI_ISL_448256	2020-04-11	Europe	United Kingdom	20B	H10
EPI_ISL_448415	2020-04-12	Europe	United Kingdom	20B	H10
EPI_ISL_448476	2020-04-05	Europe	United Kingdom	20B	H10
EPI_ISL_448480	2020-04-05	Europe	United Kingdom	20B	H10
EPI_ISL_448505	2020-04-06	Europe	United Kingdom	20B	H10
EPI_ISL_448508	2020-04-06	Europe	United Kingdom	20B	H10
EPI_ISL_448563	NA	Europe	United Kingdom	20B	H10
EPI_ISL_448592	NA	Europe	United Kingdom	20B	H10
EPI_ISL_448595	NA	Europe	United Kingdom	20B	H10
EPI_ISL_448599	NA	Europe	United Kingdom	20B	H10
EPI_ISL_448609	NA	Europe	United Kingdom	20B	H10
EPI_ISL_448621	NA	Europe	United Kingdom	20B	H10
EPI_ISL_448622	NA	Europe	United Kingdom	20B	H10
EPI_ISL_448627	NA	Europe	United Kingdom	20B	H10
EPI_ISL_448629	NA	Europe	United Kingdom	20B	H10
EPI_ISL_448631	NA	Europe	United Kingdom	20B	H10
EPI_ISL_448645	NA	Europe	United Kingdom	20B	H10
EPI_ISL_448654	NA	Europe	United Kingdom	20B	H10
EPI_ISL_448662	NA	Europe	United Kingdom	20B	H10
EPI_ISL_448672	NA	Europe	United Kingdom	20B	H10
EPI_ISL_448678	NA	Europe	United Kingdom	20B	H10
EPI_ISL_448687	NA	Europe	United Kingdom	20B	H10
EPI_ISL_448690	NA	Europe	United Kingdom	20B	H10
EPI_ISL_448696	NA	Europe	United Kingdom	20B	H10
EPI_ISL_448700	NA	Europe	United Kingdom	20B	H10
EPI_ISL_448704	NA	Europe	United Kingdom	20B	H10
EPI_ISL_448707	NA	Europe	United Kingdom	20B	H10
EPI_ISL_448724	NA	Europe	United Kingdom	20B	H10
EPI_ISL_448729	NA	Europe	United Kingdom	20B	H10
EPI_ISL_448730	NA	Europe	United Kingdom	20B	H10
EPI_ISL_448731	NA	Europe	United Kingdom	20B	H10
EPI_ISL_448743	NA	Europe	United Kingdom	20B	H10
EPI_ISL_448747	NA	Europe	United Kingdom	20B	H10
EPI_ISL_448752	NA	Europe	United Kingdom	20B	H10
EPI_ISL_448759	NA	Europe	United Kingdom	20B	H10
EPI_ISL_448762	NA	Europe	United Kingdom	20B	H10
EPI_ISL_448769	NA	Europe	United Kingdom	20B	H10
EPI_ISL_448801	2020-04-07	Europe	United Kingdom	20B	H10
EPI_ISL_448804	2020-04-07	Europe	United Kingdom	20B	H10
EPI_ISL_448808	2020-04-07	Europe	United Kingdom	20B	H10
EPI_ISL_448870	2020-04-14	Europe	United Kingdom	20B	H10
EPI_ISL_448974	2020-03-25	Europe	United Kingdom	20B	H10
EPI_ISL_449002	2020-04-19	Europe	United Kingdom	20B	H10
EPI_ISL_449087	2020-05-05	Europe	United Kingdom	20B	H10
EPI_ISL_449157	2020-04-17	Europe	United Kingdom	20B	H10
EPI_ISL_449644	2020-04-04	Europe	United Kingdom	20B	H10
EPI_ISL_449651	2020-04-04	Europe	United Kingdom	20B	H10
EPI_ISL_449678	2020-04-15	Europe	United Kingdom	20B	H10
EPI_ISL_449689	2020-04-15	Europe	United Kingdom	20B	H10
EPI_ISL_449727	2020-04-17	Europe	United Kingdom	20B	H10
EPI_ISL_449890	2020-04-12	North America	USA	20B	H10
EPI_ISL_450101	2020-03-13	North America	USA	20B	H10
EPI_ISL_450113	2020-03-10	North America	USA	20B	H10
EPI_ISL_450232	2020-03-15	North America	USA	20B	H10
EPI_ISL_450247	2020-04-16	Europe	Russia	20B	H10
EPI_ISL_450253	2020-04-20	Europe	Russia	20B	H10
EPI_ISL_450255	2020-04-20	Europe	Russia	20B	H10
EPI_ISL_450257	2020-04-20	Europe	Russia	20B	H10
EPI_ISL_450263	2020-04-21	Europe	Russia	20B	H10
EPI_ISL_450264	2020-04-20	Europe	Russia	20B	H10
EPI_ISL_450267	2020-04-21	Europe	Russia	20B	H10
EPI_ISL_450269	2020-04-21	Europe	Russia	20B	H10
EPI_ISL_450496	NA	Europe	Lithuania	20B	H10
EPI_ISL_450511	2020-03-04	Asia	Lebanon	20B	H10
EPI_ISL_450829	2020-04-28	Europe	Sweden	20B	H10
EPI_ISL_451131	2020-03-15	Oceania	Australia	20B	H10
EPI_ISL_451508	2020-03-25	Oceania	Australia	20B	H10
EPI_ISL_451542	2020-03-27	Oceania	Australia	20B	H10
EPI_ISL_451835	2020-03-31	Europe	Switzerland	20B	H10
EPI_ISL_451840	2020-03-31	Europe	Switzerland	20B	H10
EPI_ISL_451969	2020-03-22	Europe	Russia	20B	H10
EPI_ISL_448238	2020-04-11	Europe	United Kingdom	20B	H100
EPI_ISL_436422	2020-03-31	Asia	India	19A	H1000
EPI_ISL_436424	2020-04-05	Asia	India	19A	H1000
EPI_ISL_447857	2020-04-02	Asia	India	19A	H1000
EPI_ISL_436425	2020-04-05	Asia	India	19A	H1002
EPI_ISL_436426	2020-04-05	Asia	India	19A	H1003
EPI_ISL_436449	2020-04-12	Asia	India	19A	H1003
EPI_ISL_436440	2020-04-09	Asia	India	19A	H1004
EPI_ISL_428836	2020-04-08	Asia	Singapore	19A	H1005
EPI_ISL_428839	2020-04-08	Asia	Singapore	19A	H1005
EPI_ISL_428844	2020-04-08	Asia	Singapore	19A	H1005
EPI_ISL_428845	2020-04-08	Asia	Singapore	19A	H1005
EPI_ISL_428849	2020-04-15	Asia	Singapore	19A	H1005
EPI_ISL_435679	2020-04-01	Asia	Singapore	19A	H1005
EPI_ISL_435680	2020-04-01	Asia	Singapore	19A	H1005
EPI_ISL_435690	2020-04-19	Asia	Singapore	19A	H1005
EPI_ISL_435694	2020-04-22	Asia	Singapore	19A	H1005
EPI_ISL_436431	2020-04-05	Asia	India	19A	H1005
EPI_ISL_436445	2020-04-09	Asia	India	19A	H1005
EPI_ISL_443216	2020-03-19	Asia	Singapore	19A	H1005
EPI_ISL_443227	2020-03-16	Asia	Singapore	19A	H1005
EPI_ISL_443241	2020-03-18	Asia	Singapore	19A	H1005
EPI_ISL_443244	2020-04-08	Asia	Singapore	19A	H1005
EPI_ISL_443248	2020-03-20	Asia	Singapore	19A	H1005
EPI_ISL_436448	2020-04-12	Asia	India	19A	H1007
EPI_ISL_436450	2020-04-13	Asia	India	19A	H1009
EPI_ISL_448239	2020-04-15	Europe	United Kingdom	20B	H101
EPI_ISL_436451	2020-04-13	Asia	India	19A	H1010
EPI_ISL_436452	2020-04-14	Asia	India	19A	H1011
EPI_ISL_436454	2020-04-13	Asia	India	20A	H1012
EPI_ISL_436456	2020-04-20	Asia	India	20A	H1014
EPI_ISL_436457	2020-04-20	Asia	India	20A	H1015
EPI_ISL_436458	2020-04-16	Asia	India	--	H1016
EPI_ISL_436459	2020-04-20	Asia	India	20A	H1017
EPI_ISL_448241	NA	Europe	United Kingdom	20A	H102
EPI_ISL_435444	2020-04-09	North America	USA	20C	H1021
EPI_ISL_436464	2020-04-07	North America	USA	20C	H1021
EPI_ISL_437517	2020-04-08	North America	USA	20C	H1021
EPI_ISL_436465	2020-04-12	North America	USA	20A	H1022
EPI_ISL_436466	NA	North America	USA	20A	H1023
EPI_ISL_436467	NA	North America	USA	20C	H1024
EPI_ISL_418838	2020-03-12	North America	Canada	20C	H1025
EPI_ISL_421627	2020-03-18	North America	USA	20C	H1025
EPI_ISL_424940	2020-04-01	North America	USA	20C	H1025
EPI_ISL_426435	2020-03-09	North America	USA	20C	H1025
EPI_ISL_426500	2020-03-17	North America	USA	20C	H1025
EPI_ISL_426518	2020-03-12	North America	USA	20C	H1025
EPI_ISL_426524	2020-03-20	North America	USA	20C	H1025
EPI_ISL_426531	2020-03-12	North America	USA	20C	H1025
EPI_ISL_426532	2020-03-25	North America	USA	20C	H1025
EPI_ISL_426533	2020-03-26	North America	USA	20C	H1025
EPI_ISL_426556	2020-04-01	North America	USA	20C	H1025
EPI_ISL_434527	2020-03-26	North America	USA	20C	H1025
EPI_ISL_434714	2020-03-16	North America	USA	20C	H1025
EPI_ISL_434807	2020-03-20	North America	USA	20C	H1025
EPI_ISL_434847	2020-03-22	North America	USA	20C	H1025
EPI_ISL_434856	2020-03-23	North America	USA	20C	H1025
EPI_ISL_434857	2020-03-23	North America	USA	20C	H1025
EPI_ISL_434870	2020-03-23	North America	USA	20C	H1025
EPI_ISL_434879	2020-03-24	North America	USA	20C	H1025
EPI_ISL_434908	2020-03-27	North America	USA	20C	H1025
EPI_ISL_434926	2020-03-28	North America	USA	20C	H1025
EPI_ISL_434948	2020-03-29	North America	USA	20C	H1025
EPI_ISL_435041	2020-04-15	North America	USA	20C	H1025
EPI_ISL_435044	2020-04-15	North America	USA	20C	H1025
EPI_ISL_435441	2020-04-07	North America	USA	20C	H1025
EPI_ISL_435445	2020-03-31	North America	USA	20C	H1025
EPI_ISL_435462	2020-04-02	North America	USA	20C	H1025
EPI_ISL_435464	2020-03-28	North America	USA	20C	H1025
EPI_ISL_435465	2020-03-31	North America	USA	20C	H1025
EPI_ISL_435546	2020-04-24	North America	USA	20C	H1025
EPI_ISL_435556	2020-04-24	North America	USA	20C	H1025
EPI_ISL_435557	2020-04-24	North America	USA	20C	H1025
EPI_ISL_435559	2020-04-24	North America	USA	20C	H1025
EPI_ISL_435565	2020-04-24	North America	USA	20C	H1025
EPI_ISL_435567	2020-04-24	North America	USA	20C	H1025
EPI_ISL_435568	2020-04-24	North America	USA	20C	H1025
EPI_ISL_435570	2020-04-24	North America	USA	20C	H1025
EPI_ISL_435579	2020-04-24	North America	USA	20C	H1025
EPI_ISL_436470	NA	North America	USA	20C	H1025
EPI_ISL_445127	2020-04-01	North America	USA	20C	H1025
EPI_ISL_450043	2020-03-16	North America	USA	20C	H1025
EPI_ISL_450105	2020-03-13	North America	USA	20C	H1025
EPI_ISL_450178	2020-04-05	North America	USA	20C	H1025
EPI_ISL_450181	2020-04-04	North America	USA	20C	H1025
EPI_ISL_451205	2020-05-01	North America	USA	20C	H1025
EPI_ISL_451208	2020-05-01	North America	USA	20C	H1025
EPI_ISL_451213	2020-05-02	North America	USA	20C	H1025
EPI_ISL_451222	2020-04-28	North America	USA	20C	H1025
EPI_ISL_451223	2020-04-29	North America	USA	20C	H1025
EPI_ISL_451224	2020-04-29	North America	USA	20C	H1025
EPI_ISL_451229	2020-04-29	North America	USA	20C	H1025
EPI_ISL_451284	2020-05-06	North America	USA	20C	H1025
EPI_ISL_417476	2020-03-12	North America	USA	20C	H1026
EPI_ISL_417499	2020-03-13	North America	USA	20C	H1026
EPI_ISL_418918	2020-03-13	North America	USA	20C	H1026
EPI_ISL_421604	2020-03-21	North America	USA	20C	H1026
EPI_ISL_422531	2020-03-19	North America	USA	20C	H1026
EPI_ISL_422980	2020-03-16	North America	USA	20C	H1026
EPI_ISL_427515	2020-03-18	North America	USA	20C	H1026
EPI_ISL_427530	2020-03-12	North America	USA	20C	H1026
EPI_ISL_427602	2020-03-16	North America	USA	20C	H1026
EPI_ISL_427616	2020-03-16	North America	USA	20C	H1026
EPI_ISL_428296	2020-03-24	North America	USA	20C	H1026
EPI_ISL_430387	2020-04-08	North America	USA	20C	H1026
EPI_ISL_436472	NA	North America	USA	20C	H1026
EPI_ISL_436480	NA	North America	USA	20C	H1026
EPI_ISL_438551	2020-04-15	Europe	United Kingdom	20C	H1026
EPI_ISL_444362	2020-04-26	Europe	United Kingdom	20C	H1026
EPI_ISL_444587	2020-03-21	North America	USA	20C	H1026
EPI_ISL_444651	2020-03-29	North America	USA	20C	H1026
EPI_ISL_444660	2020-03-30	North America	USA	20C	H1026
EPI_ISL_444684	2020-03-30	North America	USA	20C	H1026
EPI_ISL_444780	2020-03-18	North America	USA	20C	H1026
EPI_ISL_447452	2020-04-22	Asia	Israel	20C	H1026
EPI_ISL_449102	2020-04-08	Europe	United Kingdom	20C	H1026
EPI_ISL_450060	2020-03-19	North America	USA	20C	H1026
EPI_ISL_450166	2020-03-21	North America	USA	20C	H1026
EPI_ISL_450240	2020-03-20	North America	USA	20C	H1026
EPI_ISL_417336	2020-03-06	Europe	France	20A	H1027
EPI_ISL_418219	2020-02-26	Europe	France	20A	H1027
EPI_ISL_418425	2020-03-17	Europe	France	20A	H1027
EPI_ISL_419168	2020-03-17	Europe	France	20A	H1027
EPI_ISL_424929	2020-03-31	North America	USA	20A	H1027
EPI_ISL_427477	2020-04-01	North America	USA	20A	H1027
EPI_ISL_428781	2020-04-06	North America	USA	20A	H1027
EPI_ISL_428790	2020-04-06	North America	USA	20A	H1027
EPI_ISL_430344	2020-03-30	North America	USA	20A	H1027
EPI_ISL_436473	NA	North America	USA	20A	H1027
EPI_ISL_436478	NA	North America	USA	20A	H1027
EPI_ISL_437753	2020-04-20	Asia	Saudi Arabia	20A	H1027
EPI_ISL_450158	2020-03-20	North America	USA	20A	H1027
EPI_ISL_451175	2020-04-07	Europe	Belgium	20A	H1027
EPI_ISL_436475	NA	North America	USA	20A	H1028
EPI_ISL_436476	NA	North America	USA	20C	H1029
EPI_ISL_436477	NA	North America	USA	20C	H1030
EPI_ISL_436479	NA	North America	USA	20B	H1031
EPI_ISL_436481	NA	North America	USA	20C	H1032
EPI_ISL_436484	NA	North America	USA	20A	H1033
EPI_ISL_436485	NA	North America	USA	20C	H1034
EPI_ISL_413592	2020-03-02	Asia	China	20A	H1035
EPI_ISL_416674	2020-03-11	North America	USA	20A	H1035
EPI_ISL_416831	2020-03-16	North America	USA	20A	H1035
EPI_ISL_417372	2020-03-13	North America	USA	20A	H1035
EPI_ISL_417452	2020-03-12	North America	USA	20A	H1035
EPI_ISL_417506	2020-03-16	North America	USA	20A	H1035
EPI_ISL_417510	2020-03-16	North America	USA	20A	H1035
EPI_ISL_418006	2020-03-13	Europe	Portugal	20A	H1035
EPI_ISL_418344	NA	North America	Canada	20A	H1035
EPI_ISL_418345	2020-02-29	North America	Canada	20A	H1035
EPI_ISL_418382	NA	North America	Canada	20A	H1035
EPI_ISL_418810	2020-03-09	North America	Canada	20A	H1035
EPI_ISL_418833	2020-03-11	North America	Canada	20A	H1035
EPI_ISL_418837	2020-03-10	North America	Canada	20A	H1035
EPI_ISL_419260	2020-03-08	North America	USA	20A	H1035
EPI_ISL_419261	2020-03-09	North America	USA	20A	H1035
EPI_ISL_419296	2020-03-08	Asia	Japan	20A	H1035
EPI_ISL_419297	2020-03-10	Asia	Japan	20A	H1035
EPI_ISL_419298	2020-03-10	Asia	Japan	20A	H1035
EPI_ISL_419660	2020-03-13	Europe	Austria	20A	H1035
EPI_ISL_420302	2020-03-18	North America	USA	20A	H1035
EPI_ISL_420508	2020-03-23	Europe	United Kingdom	20A	H1035
EPI_ISL_420798	2020-03-01	North America	USA	20A	H1035
EPI_ISL_421310	2020-03-18	North America	USA	20A	H1035
EPI_ISL_421321	2020-03-24	North America	USA	20A	H1035
EPI_ISL_421383	2020-03-18	North America	USA	20A	H1035
EPI_ISL_421401	2020-03-17	North America	USA	20A	H1035
EPI_ISL_421629	2020-03-19	North America	USA	20A	H1035
EPI_ISL_422411	2020-03-14	Asia	China	20A	H1035
EPI_ISL_424253	2020-03-21	North America	USA	20A	H1035
EPI_ISL_424281	2020-03-23	North America	USA	20A	H1035
EPI_ISL_424885	2020-03-09	North America	USA	20A	H1035
EPI_ISL_424891	2020-03-08	North America	USA	20A	H1035
EPI_ISL_424892	2020-03-08	North America	USA	20A	H1035
EPI_ISL_424966	2020-04-01	North America	USA	20A	H1035
EPI_ISL_424975	2020-03-18	Asia	China	20A	H1035
EPI_ISL_425143	2020-04-02	North America	USA	20A	H1035
EPI_ISL_426121	2020-03-25	North America	USA	20A	H1035
EPI_ISL_426318	2020-03-22	North America	USA	20A	H1035
EPI_ISL_426419	NA	North America	USA	20A	H1035
EPI_ISL_426425	2020-03-04	North America	USA	20A	H1035
EPI_ISL_426528	2020-03-14	North America	USA	20A	H1035
EPI_ISL_427428	2020-04-11	North America	USA	20A	H1035
EPI_ISL_427495	2020-04-01	North America	USA	20A	H1035
EPI_ISL_427552	2020-03-14	North America	USA	20A	H1035
EPI_ISL_427564	2020-03-15	North America	USA	20A	H1035
EPI_ISL_427565	2020-03-15	North America	USA	20A	H1035
EPI_ISL_427572	2020-03-15	North America	USA	20A	H1035
EPI_ISL_427593	2020-03-16	North America	USA	20A	H1035
EPI_ISL_428765	2020-04-03	North America	USA	20A	H1035
EPI_ISL_428769	2020-04-05	North America	USA	20A	H1035
EPI_ISL_428784	2020-04-06	North America	USA	20A	H1035
EPI_ISL_429667	2020-03-09	South America	Brazil	20A	H1035
EPI_ISL_434613	2020-04-08	North America	USA	20A	H1035
EPI_ISL_434785	2020-03-19	North America	USA	20A	H1035
EPI_ISL_435583	2020-02-29	North America	USA	20A	H1035
EPI_ISL_436486	NA	North America	USA	20A	H1035
EPI_ISL_436499	NA	North America	USA	20A	H1035
EPI_ISL_437697	2020-04-09	Asia	Saudi Arabia	20A	H1035
EPI_ISL_444276	2020-03-21	Asia	China	20A	H1035
EPI_ISL_444832	2020-03-11	Europe	Denmark	20A	H1035
EPI_ISL_445253	2020-03-10	South America	Chile	20A	H1035
EPI_ISL_445285	2020-03-14	South America	Chile	20A	H1035
EPI_ISL_445348	2020-03-25	South America	Chile	20A	H1035
EPI_ISL_447385	2020-03-30	Asia	Israel	20A	H1035
EPI_ISL_447614	2020-03-15	Asia	China	20A	H1035
EPI_ISL_447744	2020-03-28	South America	Colombia	20A	H1035
EPI_ISL_447777	2020-04-01	South America	Colombia	20A	H1035
EPI_ISL_447800	2020-04-04	South America	Colombia	20A	H1035
EPI_ISL_447812	2020-04-05	South America	Colombia	20A	H1035
EPI_ISL_447844	2020-03-08	Noth America	USA	20A	H1035
EPI_ISL_449895	2020-04-10	North America	USA	20A	H1035
EPI_ISL_450146	2020-03-20	North America	USA	20A	H1035
EPI_ISL_450148	2020-03-20	North America	USA	20A	H1035
EPI_ISL_450508	2020-03-04	Asia	Lebanon	20A	H1035
EPI_ISL_451405	2020-03-26	North America	USA	20A	H1035
EPI_ISL_451429	2020-03-22	North America	USA	20A	H1035
EPI_ISL_451452	2020-03-21	North America	USA	20A	H1035
EPI_ISL_451470	2020-03-20	North America	USA	20A	H1035
EPI_ISL_436487	NA	North America	USA	19B	H1036
EPI_ISL_436491	NA	North America	USA	20B	H1037
EPI_ISL_436492	NA	North America	USA	20C	H1038
EPI_ISL_436498	NA	North America	USA	20C	H1038
EPI_ISL_436493	NA	North America	USA	20C	H1039
EPI_ISL_436494	NA	North America	USA	20C	H1040
EPI_ISL_430376	2020-04-08	North America	USA	20B	H1041
EPI_ISL_436496	NA	North America	USA	20B	H1041
EPI_ISL_444692	2020-03-30	North America	USA	20B	H1041
EPI_ISL_450100	2020-03-13	North America	USA	20B	H1041
EPI_ISL_436497	NA	North America	USA	20C	H1042
EPI_ISL_448402	2020-05-02	Europe	United Kingdom	19A	H1044
EPI_ISL_441891	2020-04-30	Europe	United Kingdom	20B	H1045
EPI_ISL_448404	2020-05-01	Europe	United Kingdom	20B	H1045
EPI_ISL_448405	2020-05-02	Europe	United Kingdom	20B	H1046
EPI_ISL_448420	2020-04-29	Europe	United Kingdom	20B	H1047
EPI_ISL_448438	2020-04-20	Europe	United Kingdom	20B	H1047
EPI_ISL_448250	NA	Europe	United Kingdom	20B	H105
EPI_ISL_448444	2020-04-22	Europe	United Kingdom	19A	H1050
EPI_ISL_448445	2020-04-23	Europe	United Kingdom	20B	H1051
EPI_ISL_448449	2020-04-07	Europe	United Kingdom	20B	H1052
EPI_ISL_448454	2020-04-07	Europe	United Kingdom	20B	H1052
EPI_ISL_448516	2020-04-04	Europe	United Kingdom	20B	H1052
EPI_ISL_421982	2020-04-01	Europe	United Kingdom	20B	H1053
EPI_ISL_448450	2020-04-05	Europe	United Kingdom	20B	H1053
EPI_ISL_448541	2020-04-05	Europe	United Kingdom	20B	H1053
EPI_ISL_449702	2020-04-16	Europe	United Kingdom	20B	H1053
EPI_ISL_441602	2020-04-06	Europe	United Kingdom	20B	H1054
EPI_ISL_448451	2020-04-07	Europe	United Kingdom	20B	H1054
EPI_ISL_448465	2020-04-07	Europe	United Kingdom	20B	H1054
EPI_ISL_448486	2020-04-05	Europe	United Kingdom	20B	H1054
EPI_ISL_448527	2020-04-05	Europe	United Kingdom	20B	H1054
EPI_ISL_448820	2020-03-24	Europe	United Kingdom	20B	H1054
EPI_ISL_448453	2020-04-05	Europe	United Kingdom	19A	H1055
EPI_ISL_448512	2020-04-06	Europe	United Kingdom	19A	H1055
EPI_ISL_448555	2020-04-07	Europe	United Kingdom	19A	H1055
EPI_ISL_448455	2020-04-06	Europe	United Kingdom	20B	H1056
EPI_ISL_448460	2020-04-05	Europe	United Kingdom	20B	H1056
EPI_ISL_448521	2020-04-05	Europe	United Kingdom	20B	H1056
EPI_ISL_448458	2020-04-05	Europe	United Kingdom	20B	H1057
EPI_ISL_448461	2020-04-07	Europe	United Kingdom	19A	H1058
EPI_ISL_447969	2020-04-27	Europe	United Kingdom	20B	H1059
EPI_ISL_448462	2020-04-05	Europe	United Kingdom	20B	H1059
EPI_ISL_448553	2020-04-07	Europe	United Kingdom	20B	H1059
EPI_ISL_448251	2020-04-11	Europe	United Kingdom	20B	H106
EPI_ISL_448463	2020-04-07	Europe	United Kingdom	20A	H1060
EPI_ISL_417412	2020-03-17	Oceania	Australia	19A	H1061
EPI_ISL_429115	2020-03-11	Europe	Sweden	19A	H1061
EPI_ISL_429279	2020-03-10	Europe	Denmark	19A	H1061
EPI_ISL_429360	2020-03-09	Europe	Denmark	19A	H1061
EPI_ISL_429373	2020-03-09	Europe	Denmark	19A	H1061
EPI_ISL_429420	2020-03-10	Europe	Denmark	19A	H1061
EPI_ISL_429421	2020-03-10	Europe	Denmark	19A	H1061
EPI_ISL_429426	2020-03-10	Europe	Denmark	19A	H1061
EPI_ISL_429427	2020-03-10	Europe	Denmark	19A	H1061
EPI_ISL_432253	2020-04-04	Europe	United Kingdom	19A	H1061
EPI_ISL_437659	2020-03-10	Europe	Denmark	19A	H1061
EPI_ISL_437664	2020-03-10	Europe	Denmark	19A	H1061
EPI_ISL_438033	2020-03-13	Europe	Austria	19A	H1061
EPI_ISL_444822	2020-03-11	Europe	Denmark	19A	H1061
EPI_ISL_444824	2020-03-11	Europe	Denmark	19A	H1061
EPI_ISL_448467	2020-04-07	Europe	United Kingdom	19A	H1061
EPI_ISL_448468	2020-04-05	Europe	United Kingdom	20A	H1062
EPI_ISL_448469	2020-04-07	Europe	United Kingdom	20B	H1063
EPI_ISL_448470	2020-04-06	Europe	United Kingdom	20B	H1064
EPI_ISL_448472	2020-04-06	Europe	United Kingdom	20B	H1065
EPI_ISL_448477	2020-04-05	Europe	United Kingdom	19A	H1066
EPI_ISL_448478	2020-04-05	Europe	United Kingdom	20B	H1067
EPI_ISL_448483	2020-04-05	Europe	United Kingdom	20B	H1068
EPI_ISL_448487	2020-04-05	Europe	United Kingdom	20B	H1070
EPI_ISL_448488	2020-04-07	Europe	United Kingdom	20B	H1071
EPI_ISL_448490	2020-04-05	Europe	United Kingdom	20A	H1072
EPI_ISL_448491	2020-04-05	Europe	United Kingdom	20B	H1073
EPI_ISL_448492	2020-04-06	Europe	United Kingdom	20B	H1074
EPI_ISL_421964	2020-04-01	Europe	United Kingdom	20A	H1075
EPI_ISL_422537	2020-03-19	North America	USA	20A	H1075
EPI_ISL_423570	2020-04-01	Europe	United Kingdom	20A	H1075
EPI_ISL_425286	2020-03-20	Europe	United Kingdom	20A	H1075
EPI_ISL_433952	2020-04-12	Europe	United Kingdom	20A	H1075
EPI_ISL_439672	2020-04-06	Europe	United Kingdom	20A	H1075
EPI_ISL_444334	2020-04-26	Europe	United Kingdom	20A	H1075
EPI_ISL_444364	2020-04-27	Europe	United Kingdom	20A	H1075
EPI_ISL_444436	2020-04-17	Europe	United Kingdom	20A	H1075
EPI_ISL_448493	2020-04-06	Europe	United Kingdom	20A	H1075
EPI_ISL_448494	2020-04-06	Europe	United Kingdom	20B	H1076
EPI_ISL_448495	2020-04-07	Europe	United Kingdom	20B	H1077
EPI_ISL_448496	2020-04-06	Europe	United Kingdom	20B	H1078
EPI_ISL_448497	2020-04-04	Europe	United Kingdom	20B	H1079
EPI_ISL_448498	2020-04-07	Europe	United Kingdom	20B	H1080
EPI_ISL_448749	NA	Europe	United Kingdom	20A	H1081
EPI_ISL_448570	NA	Europe	United Kingdom	20B	H1082
EPI_ISL_448750	NA	Europe	United Kingdom	20B	H1082
EPI_ISL_424425	2020-03-19	Europe	Iceland	20A	H1084
EPI_ISL_424438	2020-03-19	Europe	Iceland	19A	H1085
EPI_ISL_424440	2020-03-19	Europe	Iceland	20A	H1086
EPI_ISL_424441	2020-03-19	Europe	Iceland	19A	H1087
EPI_ISL_424443	2020-03-19	Europe	Iceland	20B	H1089
EPI_ISL_424580	2020-03-27	Europe	Iceland	20B	H1089
EPI_ISL_451810	2020-03-31	Europe	Switzerland	20A	H109
EPI_ISL_424445	2020-03-19	Europe	Iceland	19A	H1090
EPI_ISL_424449	2020-03-20	Europe	Iceland	20A	H1091
EPI_ISL_424451	2020-03-20	Europe	Iceland	20A	H1092
EPI_ISL_424455	2020-03-20	Europe	Iceland	19A	H1093
EPI_ISL_424456	2020-03-20	Europe	Iceland	20A	H1094
EPI_ISL_417793	2020-03-13	Europe	Iceland	19A	H1095
EPI_ISL_424502	2020-03-20	Europe	Iceland	19A	H1095
EPI_ISL_424503	2020-03-20	Europe	Iceland	19A	H1096
EPI_ISL_424507	2020-03-20	Europe	Iceland	19A	H1097
EPI_ISL_417581	2020-03-17	Europe	Iceland	20B	H1098
EPI_ISL_417642	2020-03-18	Europe	Iceland	20B	H1098
EPI_ISL_417643	2020-03-18	Europe	Iceland	20B	H1098
EPI_ISL_424510	2020-03-20	Europe	Iceland	20B	H1098
EPI_ISL_424525	2020-03-21	Europe	Iceland	20A	H1099
EPI_ISL_436230	2020-03-18	Europe	Spain	20A	H11
EPI_ISL_451812	2020-03-31	Europe	Switzerland	20C	H110
EPI_ISL_424528	2020-03-21	Europe	Iceland	20A	H1101
EPI_ISL_424529	2020-03-20	Europe	Iceland	20B	H1102
EPI_ISL_424537	NA	Europe	Iceland	20B	H1102
EPI_ISL_424534	NA	Europe	Iceland	20A	H1103
EPI_ISL_424535	2020-03-21	Europe	Iceland	20B	H1104
EPI_ISL_424597	2020-03-27	Europe	Iceland	20B	H1104
EPI_ISL_424581	2020-03-28	Europe	Iceland	19A	H1105
EPI_ISL_424582	2020-03-27	Europe	Iceland	20A	H1106
EPI_ISL_424584	2020-03-28	Europe	Iceland	20A	H1107
EPI_ISL_424588	2020-03-28	Europe	Iceland	20A	H1108
EPI_ISL_451813	2020-03-31	Europe	Switzerland	20A	H111
EPI_ISL_424591	2020-03-28	Europe	Iceland	20C	H1110
EPI_ISL_424593	2020-03-28	Europe	Iceland	20A	H1111
EPI_ISL_424595	2020-03-28	Europe	Iceland	20B	H1112
EPI_ISL_424602	2020-03-27	Europe	Iceland	20B	H1113
EPI_ISL_424604	2020-03-27	Europe	Iceland	20B	H1114
EPI_ISL_424606	2020-03-28	Europe	Iceland	19A	H1115
EPI_ISL_436411	2020-03-26	Europe	Spain	20A	H1116
EPI_ISL_436414	2020-03-31	Asia	India	19A	H1117
EPI_ISL_436415	2020-03-31	Asia	India	19A	H1118
EPI_ISL_451695	2020-03-16	Europe	Switzerland	20A	H112
EPI_ISL_451817	2020-03-31	Europe	Switzerland	20A	H112
EPI_ISL_436433	2020-04-05	Asia	India	19A	H1122
EPI_ISL_447862	2020-03-31	Asia	India	19A	H1122
EPI_ISL_450326	2020-04-01	Asia	India	19A	H1122
EPI_ISL_435676	2020-03-21	Asia	Brunei	19A	H1123
EPI_ISL_436435	2020-04-09	Asia	India	19A	H1123
EPI_ISL_436500	NA	North America	USA	20A	H1124
EPI_ISL_421420	2020-03-18	North America	USA	20C	H1125
EPI_ISL_436501	NA	North America	USA	20C	H1125
EPI_ISL_450070	2020-03-19	North America	USA	20C	H1125
EPI_ISL_436502	NA	North America	USA	20C	H1126
EPI_ISL_436504	NA	North America	USA	20C	H1127
EPI_ISL_436567	2020-03-31	North America	USA	20A	H1128
EPI_ISL_436569	2020-04-01	North America	USA	20A	H1128
EPI_ISL_436570	2020-04-01	North America	USA	20A	H1128
EPI_ISL_436568	2020-03-31	North America	USA	19A	H1129
EPI_ISL_451875	2020-04-07	Europe	Switzerland	20B	H113
EPI_ISL_436571	2020-04-02	North America	USA	20A	H1131
EPI_ISL_436579	2020-04-06	North America	USA	20A	H1131
EPI_ISL_436590	2020-04-09	North America	USA	20A	H1131
EPI_ISL_436575	2020-04-06	North America	USA	19A	H1133
EPI_ISL_436586	2020-04-08	North America	USA	19A	H1133
EPI_ISL_436599	2020-04-14	North America	USA	19A	H1133
EPI_ISL_428273	2020-03-20	North America	USA	19A	H1135
EPI_ISL_436578	2020-04-07	North America	USA	19A	H1135
EPI_ISL_436582	2020-04-08	North America	USA	20A	H1137
EPI_ISL_436584	2020-04-08	North America	USA	19A	H1138
EPI_ISL_451888	2020-04-06	Europe	Switzerland	20A	H114
EPI_ISL_436588	2020-04-09	North America	USA	19A	H1140
EPI_ISL_436589	2020-04-11	North America	USA	20A	H1141
EPI_ISL_436591	2020-04-13	North America	USA	19A	H1142
EPI_ISL_436592	2020-04-13	North America	USA	19A	H1143
EPI_ISL_436594	2020-04-13	North America	USA	19A	H1144
EPI_ISL_436597	2020-04-13	North America	USA	19A	H1144
EPI_ISL_436595	2020-04-13	North America	USA	19A	H1145
EPI_ISL_436596	2020-04-13	North America	USA	19A	H1146
EPI_ISL_436598	2020-04-13	North America	USA	20C	H1147
EPI_ISL_448406	2020-05-02	Europe	United Kingdom	20B	H1148
EPI_ISL_448409	2020-04-29	Europe	United Kingdom	19A	H1149
EPI_ISL_420306	2020-03-16	North America	USA	19A	H115
EPI_ISL_424346	2020-03-21	North America	USA	19A	H115
EPI_ISL_431014	2020-03-17	North America	USA	19A	H115
EPI_ISL_431016	2020-03-18	North America	USA	19A	H115
EPI_ISL_448410	2020-04-29	Europe	United Kingdom	20A	H1150
EPI_ISL_448412	2020-04-29	Europe	United Kingdom	19A	H1151
EPI_ISL_448413	2020-04-29	Europe	United Kingdom	19A	H1152
EPI_ISL_448414	2020-04-29	Europe	United Kingdom	20B	H1153
EPI_ISL_448416	2020-04-12	Europe	United Kingdom	20A	H1154
EPI_ISL_448545	2020-04-05	Europe	United Kingdom	20B	H1155
EPI_ISL_448546	2020-04-05	Europe	United Kingdom	20B	H1156
EPI_ISL_448548	NA	Europe	United Kingdom	20B	H1157
EPI_ISL_448549	2020-04-07	Europe	United Kingdom	20B	H1158
EPI_ISL_448550	NA	Europe	United Kingdom	19A	H1159
EPI_ISL_420303	2020-03-15	North America	USA	20A	H116
EPI_ISL_420304	2020-03-15	North America	USA	20A	H116
EPI_ISL_424347	2020-03-29	North America	USA	20A	H116
EPI_ISL_431013	2020-03-17	North America	USA	20A	H116
EPI_ISL_431015	2020-03-19	North America	USA	20A	H116
EPI_ISL_431018	2020-03-26	North America	USA	20A	H116
EPI_ISL_448551	2020-04-06	Europe	United Kingdom	19A	H1160
EPI_ISL_448556	NA	Europe	United Kingdom	20B	H1161
EPI_ISL_448559	2020-04-07	Europe	United Kingdom	20B	H1162
EPI_ISL_448561	2020-04-07	Europe	United Kingdom	20A	H1163
EPI_ISL_448567	NA	Europe	United Kingdom	20B	H1164
EPI_ISL_448572	NA	Europe	United Kingdom	20B	H1166
EPI_ISL_448591	NA	Europe	United Kingdom	20B	H1166
EPI_ISL_448573	NA	Europe	United Kingdom	20B	H1167
EPI_ISL_448579	NA	Europe	United Kingdom	20B	H1168
EPI_ISL_424352	2020-03-10	Asia	China	19A	H117
EPI_ISL_448585	NA	Europe	United Kingdom	20B	H1170
EPI_ISL_448589	NA	Europe	United Kingdom	19A	H1171
EPI_ISL_448594	NA	Europe	United Kingdom	20B	H1172
EPI_ISL_448597	NA	Europe	United Kingdom	20B	H1173
EPI_ISL_448598	NA	Europe	United Kingdom	20A	H1174
EPI_ISL_424518	2020-03-21	Europe	Iceland	19A	H1175
EPI_ISL_424541	NA	Europe	Iceland	20A	H1176
EPI_ISL_415501	2020-03-11	Europe	Netherlands	19A	H1177
EPI_ISL_415524	2020-03-12	Europe	Netherlands	19A	H1177
EPI_ISL_417880	2020-03-08	Europe	Slovakia	19A	H1177
EPI_ISL_422641	2020-03-10	Europe	Netherlands	19A	H1177
EPI_ISL_422672	2020-03-17	Europe	Netherlands	19A	H1177
EPI_ISL_422689	2020-03-21	Europe	Netherlands	19A	H1177
EPI_ISL_422728	2020-03-24	Europe	Netherlands	19A	H1177
EPI_ISL_422801	2020-03-13	Europe	Netherlands	19A	H1177
EPI_ISL_422805	2020-03-08	Europe	Netherlands	19A	H1177
EPI_ISL_422811	2020-03-08	Europe	Netherlands	19A	H1177
EPI_ISL_422835	2020-03-10	Europe	Netherlands	19A	H1177
EPI_ISL_422837	2020-03-09	Europe	Netherlands	19A	H1177
EPI_ISL_422840	2020-03-11	Europe	Netherlands	19A	H1177
EPI_ISL_422843	2020-03-11	Europe	Netherlands	19A	H1177
EPI_ISL_422868	2020-03-13	Europe	Netherlands	19A	H1177
EPI_ISL_422871	2020-03-09	Europe	Netherlands	19A	H1177
EPI_ISL_422894	2020-03-10	Europe	Netherlands	19A	H1177
EPI_ISL_424542	NA	Europe	Iceland	19A	H1177
EPI_ISL_425474	2020-03-14	Europe	United Kingdom	19A	H1177
EPI_ISL_425476	2020-03-14	Europe	United Kingdom	19A	H1177
EPI_ISL_426427	2020-03-07	North America	USA	19A	H1177
EPI_ISL_428883	2020-03-20	Europe	Russia	19A	H1177
EPI_ISL_429295	2020-03-13	Europe	Denmark	19A	H1177
EPI_ISL_434349	2020-03-26	Europe	Belgium	19A	H1177
EPI_ISL_424545	2020-03-25	Europe	Iceland	20A	H1178
EPI_ISL_424548	NA	Europe	Iceland	19A	H1179
EPI_ISL_424353	2020-04-02	North America	USA	20C	H118
EPI_ISL_424555	2020-03-29	Europe	Iceland	19A	H1181
EPI_ISL_424556	2020-03-29	Europe	Iceland	19A	H1182
EPI_ISL_424557	2020-03-27	Europe	Iceland	19A	H1183
EPI_ISL_424564	2020-03-27	Europe	Iceland	19A	H1185
EPI_ISL_424571	2020-03-27	Europe	Iceland	20A	H1186
EPI_ISL_424574	2020-03-27	Europe	Iceland	20B	H1187
EPI_ISL_433970	2020-04-13	Europe	United Kingdom	20B	H1187
EPI_ISL_424577	2020-03-27	Europe	Iceland	19A	H1188
EPI_ISL_416661	2020-03-12	North America	USA	20C	H119
EPI_ISL_417345	2020-03-13	North America	USA	20C	H119
EPI_ISL_418037	2020-03-16	North America	USA	20C	H119
EPI_ISL_418072	2020-03-15	North America	USA	20C	H119
EPI_ISL_418845	2020-03-11	North America	Canada	20C	H119
EPI_ISL_422972	2020-03-17	North America	USA	20C	H119
EPI_ISL_424307	2020-03-23	North America	USA	20C	H119
EPI_ISL_424321	2020-03-20	North America	USA	20C	H119
EPI_ISL_424322	2020-03-20	North America	USA	20C	H119
EPI_ISL_424354	NA	North America	USA	20C	H119
EPI_ISL_426058	2020-03-24	North America	USA	20C	H119
EPI_ISL_426065	2020-03-27	North America	USA	20C	H119
EPI_ISL_426066	2020-03-28	North America	USA	20C	H119
EPI_ISL_426067	2020-03-28	North America	USA	20C	H119
EPI_ISL_426077	2020-03-21	North America	USA	20C	H119
EPI_ISL_427169	2020-03-30	North America	USA	20C	H119
EPI_ISL_427170	2020-03-30	North America	USA	20C	H119
EPI_ISL_427622	2020-03-24	North America	USA	20C	H119
EPI_ISL_429601	2020-03-29	North America	USA	20C	H119
EPI_ISL_430940	2020-03-30	North America	USA	20C	H119
EPI_ISL_430948	2020-03-29	North America	USA	20C	H119
EPI_ISL_430949	2020-03-29	North America	USA	20C	H119
EPI_ISL_434608	2020-04-10	North America	USA	20C	H119
EPI_ISL_434973	2020-03-30	North America	USA	20C	H119
EPI_ISL_444579	2020-03-19	North America	USA	20C	H119
EPI_ISL_444605	2020-03-21	North America	USA	20C	H119
EPI_ISL_449854	2020-04-11	North America	USA	20C	H119
EPI_ISL_438063	2020-03-18	Europe	Austria	20B	H1192
EPI_ISL_438064	2020-03-18	Europe	Austria	19A	H1193
EPI_ISL_438048	2020-03-16	Europe	Austria	19B	H1194
EPI_ISL_438065	2020-03-18	Europe	Austria	19B	H1194
EPI_ISL_438070	2020-03-20	Europe	Austria	19B	H1194
EPI_ISL_438092	2020-03-23	Europe	Austria	19B	H1194
EPI_ISL_438106	2020-03-25	Europe	Austria	19B	H1194
EPI_ISL_438066	2020-03-19	Europe	Austria	20B	H1195
EPI_ISL_438068	2020-03-19	Europe	Austria	20B	H1196
EPI_ISL_438069	2020-03-19	Europe	Austria	20B	H1197
EPI_ISL_419656	2020-02-26	Europe	Austria	20B	H1199
EPI_ISL_437993	2020-02-27	Europe	Austria	20B	H1199
EPI_ISL_437994	2020-02-28	Europe	Austria	20B	H1199
EPI_ISL_437995	2020-02-28	Europe	Austria	20B	H1199
EPI_ISL_437996	2020-03-02	Europe	Austria	20B	H1199
EPI_ISL_437997	2020-03-03	Europe	Austria	20B	H1199
EPI_ISL_437998	2020-03-03	Europe	Austria	20B	H1199
EPI_ISL_438003	2020-03-04	Europe	Austria	20B	H1199
EPI_ISL_438004	2020-03-04	Europe	Austria	20B	H1199
EPI_ISL_438005	2020-03-04	Europe	Austria	20B	H1199
EPI_ISL_438006	2020-03-04	Europe	Austria	20B	H1199
EPI_ISL_438010	2020-03-06	Europe	Austria	20B	H1199
EPI_ISL_438011	2020-03-06	Europe	Austria	20B	H1199
EPI_ISL_438013	2020-03-07	Europe	Austria	20B	H1199
EPI_ISL_438014	2020-03-07	Europe	Austria	20B	H1199
EPI_ISL_438015	2020-03-07	Europe	Austria	20B	H1199
EPI_ISL_438016	2020-03-07	Europe	Austria	20B	H1199
EPI_ISL_438017	2020-03-07	Europe	Austria	20B	H1199
EPI_ISL_438018	2020-03-08	Europe	Austria	20B	H1199
EPI_ISL_438019	2020-03-08	Europe	Austria	20B	H1199
EPI_ISL_438022	2020-03-09	Europe	Austria	20B	H1199
EPI_ISL_438023	2020-03-09	Europe	Austria	20B	H1199
EPI_ISL_438024	2020-03-09	Europe	Austria	20B	H1199
EPI_ISL_438025	2020-03-10	Europe	Austria	20B	H1199
EPI_ISL_438031	2020-03-13	Europe	Austria	20B	H1199
EPI_ISL_438041	2020-03-15	Europe	Austria	20B	H1199
EPI_ISL_438044	2020-03-15	Europe	Austria	20B	H1199
EPI_ISL_438049	2020-03-16	Europe	Austria	20B	H1199
EPI_ISL_438059	2020-03-17	Europe	Austria	20B	H1199
EPI_ISL_438071	2020-03-20	Europe	Austria	20B	H1199
EPI_ISL_438074	2020-03-20	Europe	Austria	20B	H1199
EPI_ISL_438075	2020-03-20	Europe	Austria	20B	H1199
EPI_ISL_438104	2020-03-25	Europe	Austria	20B	H1199
EPI_ISL_415458	2020-03-01	Europe	Switzerland	20B	H12
EPI_ISL_416029	2020-03-04	South America	Brazil	20B	H12
EPI_ISL_416035	2020-03-05	South America	Brazil	20B	H12
EPI_ISL_417404	2020-03-12	Oceania	Australia	20B	H12
EPI_ISL_417512	2020-03-15	North America	USA	20B	H12
EPI_ISL_418043	2020-03-14	North America	USA	20B	H12
EPI_ISL_419210	2020-03-01	Asia	Israel	20B	H12
EPI_ISL_419559	2020-02-28	North America	USA	20B	H12
EPI_ISL_420229	2020-03-26	Europe	United Kingdom	20B	H12
EPI_ISL_420555	2020-03-03	Asia	India	20B	H12
EPI_ISL_420556	NA	Asia	India	20B	H12
EPI_ISL_421591	2020-03-18	North America	USA	20B	H12
EPI_ISL_421684	2020-03-16	North America	USA	20B	H12
EPI_ISL_424487	2020-03-20	Europe	Iceland	20B	H12
EPI_ISL_425458	2020-03-31	Europe	United Kingdom	20B	H12
EPI_ISL_425861	2020-03-18	Europe	United Kingdom	20B	H12
EPI_ISL_426179	2020-03-02	Asia	India	20B	H12
EPI_ISL_426506	2020-03-17	North America	USA	20B	H12
EPI_ISL_426538	2020-03-19	North America	USA	20B	H12
EPI_ISL_427271	2020-03-23	North America	USA	20B	H12
EPI_ISL_427272	2020-03-23	North America	USA	20B	H12
EPI_ISL_428882	2020-03-16	Europe	Russia	20B	H12
EPI_ISL_428886	2020-03-20	Europe	Russia	20B	H12
EPI_ISL_433192	2020-04-18	Europe	United Kingdom	20B	H12
EPI_ISL_433225	2020-04-01	Europe	United Kingdom	20B	H12
EPI_ISL_433263	2020-04-04	Europe	United Kingdom	20B	H12
EPI_ISL_433961	2020-04-12	Europe	United Kingdom	20B	H12
EPI_ISL_434347	2020-03-26	Europe	Belgium	20B	H12
EPI_ISL_435132	2020-03-15	Asia	United Arab Emirates	20B	H12
EPI_ISL_435405	2020-03-22	Europe	Hungary	20B	H12
EPI_ISL_435408	2020-03-22	Europe	Hungary	20B	H12
EPI_ISL_435419	2020-03-20	Europe	Hungary	20B	H12
EPI_ISL_436231	2020-03-18	Europe	Spain	20B	H12
EPI_ISL_438633	2020-04-21	Europe	United Kingdom	20B	H12
EPI_ISL_438956	2020-04-09	Asia	Japan	20B	H12
EPI_ISL_438970	2020-03-25	Asia	Japan	20B	H12
EPI_ISL_441255	2020-04-03	Europe	United Kingdom	20B	H12
EPI_ISL_444182	2020-04-11	Europe	United Kingdom	20B	H12
EPI_ISL_444611	2020-03-22	Oceania	Australia	20B	H12
EPI_ISL_444872	2020-03-27	Europe	Denmark	20B	H12
EPI_ISL_447391	2020-03-29	Asia	Israel	20B	H12
EPI_ISL_447396	2020-03-26	Asia	Israel	20B	H12
EPI_ISL_447441	2020-03-30	Asia	Israel	20B	H12
EPI_ISL_447442	2020-03-30	Asia	Israel	20B	H12
EPI_ISL_447500	2020-03-27	Europe	Spain	20B	H12
EPI_ISL_448154	2020-04-11	Europe	United Kingdom	20B	H12
EPI_ISL_448157	2020-04-11	Europe	United Kingdom	20B	H12
EPI_ISL_450351	NA	Europe	Norway	20B	H12
EPI_ISL_450762	2020-03-30	North America	USA	20B	H12
EPI_ISL_451567	2020-03-30	Oceania	Australia	20B	H12
EPI_ISL_451822	2020-03-31	Europe	Switzerland	20B	H12
EPI_ISL_424355	2020-01-24	Asia	China	19B	H120
EPI_ISL_438077	2020-03-21	Europe	Austria	20B	H1202
EPI_ISL_414589	2020-03-07	North America	USA	19A	H1203
EPI_ISL_417460	2020-03-11	Europe	Germany	--	H1203
EPI_ISL_434845	2020-03-22	North America	USA	19A	H1203
EPI_ISL_438078	2020-03-21	Europe	Austria	19A	H1203
EPI_ISL_438083	2020-03-22	Europe	Austria	19A	H1208
EPI_ISL_407193	2020-01-25	Asia	South Korea	19B	H121
EPI_ISL_412870	2020-01-30	Asia	South Korea	19B	H121
EPI_ISL_413513	2020-02-27	Asia	South Korea	19B	H121
EPI_ISL_413514	2020-02-27	Asia	South Korea	19B	H121
EPI_ISL_413515	2020-02-27	Asia	South Korea	19B	H121
EPI_ISL_413516	2020-02-27	Asia	South Korea	19B	H121
EPI_ISL_413518	2020-01-26	Asia	China	19B	H121
EPI_ISL_413519	2020-01-28	Asia	China	19B	H121
EPI_ISL_413521	2020-01-28	Asia	China	19B	H121
EPI_ISL_424356	2020-01-25	Asia	China	19B	H121
EPI_ISL_424357	2020-01-28	Asia	China	19B	H121
EPI_ISL_427812	2020-02-19	Asia	South Korea	19B	H121
EPI_ISL_438020	2020-03-08	Europe	Austria	20B	H1210
EPI_ISL_438051	2020-03-16	Europe	Austria	20B	H1210
EPI_ISL_438053	2020-03-16	Europe	Austria	20B	H1210
EPI_ISL_438085	2020-03-22	Europe	Austria	20B	H1210
EPI_ISL_438086	2020-03-22	Europe	Austria	20A	H1211
EPI_ISL_438087	2020-03-22	Europe	Austria	20B	H1212
EPI_ISL_438117	2020-03-27	Europe	Austria	20B	H1212
EPI_ISL_419672	2020-03-19	Europe	Austria	20B	H1213
EPI_ISL_438088	2020-03-23	Europe	Austria	20B	H1213
EPI_ISL_417759	2020-03-13	Europe	Iceland	19A	H1216
EPI_ISL_418328	2020-03-20	North America	Canada	19A	H1216
EPI_ISL_438095	2020-03-24	Europe	Austria	19A	H1216
EPI_ISL_449146	2020-04-08	Europe	United Kingdom	19A	H1216
EPI_ISL_438098	2020-03-24	Europe	Austria	20B	H1218
EPI_ISL_438099	2020-03-24	Europe	Austria	20B	H1219
EPI_ISL_424358	2020-01-28	Asia	China	19B	H122
EPI_ISL_448500	2020-04-05	Europe	United Kingdom	20B	H1220
EPI_ISL_448501	2020-04-07	Europe	United Kingdom	20B	H1221
EPI_ISL_448515	2020-04-06	Europe	United Kingdom	20B	H1221
EPI_ISL_448535	2020-04-06	Europe	United Kingdom	20B	H1221
EPI_ISL_448502	2020-04-07	Europe	United Kingdom	20C	H1222
EPI_ISL_448503	2020-04-06	Europe	United Kingdom	20A	H1223
EPI_ISL_448504	2020-04-05	Europe	United Kingdom	20B	H1224
EPI_ISL_448506	2020-04-06	Europe	United Kingdom	20B	H1225
EPI_ISL_448510	2020-04-06	Europe	United Kingdom	20B	H1226
EPI_ISL_448511	2020-04-05	Europe	United Kingdom	20B	H1227
EPI_ISL_440729	2020-04-02	Europe	United Kingdom	20A	H1229
EPI_ISL_448517	2020-04-05	Europe	United Kingdom	20A	H1229
EPI_ISL_424359	2020-01-27	Asia	China	19A	H123
EPI_ISL_448519	2020-04-05	Europe	United Kingdom	19A	H1230
EPI_ISL_448522	2020-04-06	Europe	United Kingdom	20A	H1231
EPI_ISL_448525	2020-04-05	Europe	United Kingdom	20B	H1232
EPI_ISL_448526	2020-04-06	Europe	United Kingdom	20B	H1233
EPI_ISL_448529	2020-04-06	Europe	United Kingdom	20B	H1234
EPI_ISL_448530	2020-04-05	Europe	United Kingdom	20B	H1235
EPI_ISL_448531	2020-04-06	Europe	United Kingdom	20B	H1236
EPI_ISL_448532	2020-04-06	Europe	United Kingdom	19A	H1237
EPI_ISL_448534	2020-04-06	Europe	United Kingdom	20B	H1238
EPI_ISL_448536	2020-04-04	Europe	United Kingdom	20A	H1239
EPI_ISL_424363	2020-03-12	Asia	India	19A	H124
EPI_ISL_448537	2020-04-06	Europe	United Kingdom	20B	H1240
EPI_ISL_451082	2020-03-21	Oceania	Australia	20C	H1241
EPI_ISL_451084	2020-03-22	Oceania	Australia	20A	H1242
EPI_ISL_451087	2020-03-23	Oceania	Australia	20A	H1242
EPI_ISL_451091	2020-03-26	Oceania	Australia	20A	H1242
EPI_ISL_451090	2020-03-26	Oceania	Australia	20A	H1243
EPI_ISL_451093	2020-03-26	Oceania	Australia	20C	H1244
EPI_ISL_451097	2020-03-27	Oceania	Australia	20C	H1244
EPI_ISL_451098	2020-03-27	Oceania	Australia	20C	H1244
EPI_ISL_451101	2020-03-28	Oceania	Australia	20C	H1244
EPI_ISL_451102	2020-03-28	Oceania	Australia	20C	H1244
EPI_ISL_451096	2020-03-27	Oceania	Australia	19B	H1245
EPI_ISL_414023	2020-03-01	Europe	Switzerland	20B	H1247
EPI_ISL_415459	2020-02-29	Europe	Switzerland	20B	H1247
EPI_ISL_410486	2020-02-08	Europe	France	19A	H1248
EPI_ISL_413580	2020-03-02	Europe	Netherlands	19A	H1248
EPI_ISL_413590	2020-03-02	Europe	Netherlands	19A	H1248
EPI_ISL_414040	2020-02-05	Europe	United Kingdom	19A	H1248
EPI_ISL_414041	2020-02-08	Europe	United Kingdom	19A	H1248
EPI_ISL_414042	2020-02-08	Europe	United Kingdom	19A	H1248
EPI_ISL_414043	2020-02-07	Europe	United Kingdom	19A	H1248
EPI_ISL_414044	2020-02-08	Europe	United Kingdom	19A	H1248
EPI_ISL_418675	2020-03-16	Europe	United Kingdom	19A	H1248
EPI_ISL_420251	2020-03-25	Europe	United Kingdom	19A	H1248
EPI_ISL_421691	2020-03-16	North America	USA	19A	H1248
EPI_ISL_423574	2020-04-01	Europe	United Kingdom	19A	H1248
EPI_ISL_425657	2020-03-15	Europe	United Kingdom	19A	H1248
EPI_ISL_433714	2020-04-05	Europe	United Kingdom	19A	H1248
EPI_ISL_440403	2020-03-14	Europe	United Kingdom	19A	H1248
EPI_ISL_441711	2020-04-06	Europe	United Kingdom	19A	H1248
EPI_ISL_424364	2020-03-17	Asia	India	20A	H125
EPI_ISL_424365	2020-03-17	Asia	India	20A	H125
EPI_ISL_416682	2020-03-09	North America	USA	19B	H1255
EPI_ISL_416686	2020-03-14	North America	USA	19B	H1256
EPI_ISL_416694	2020-03-13	North America	USA	19B	H1257
EPI_ISL_416696	2020-03-13	North America	USA	19B	H1258
EPI_ISL_418871	2020-03-14	North America	USA	19B	H1258
EPI_ISL_419698	2020-03-18	North America	USA	19B	H1258
EPI_ISL_427675	2020-03-17	Oceania	Australia	19B	H1258
EPI_ISL_424366	2020-03-17	Europe	Turkey	19A	H126
EPI_ISL_425893	2020-03-22	Europe	United Kingdom	20A	H1260
EPI_ISL_425937	2020-03-25	Europe	United Kingdom	20A	H1260
EPI_ISL_425944	2020-03-26	Europe	United Kingdom	20A	H1260
EPI_ISL_425945	2020-03-26	Europe	United Kingdom	20A	H1260
EPI_ISL_425947	2020-03-26	Europe	United Kingdom	20A	H1260
EPI_ISL_425963	2020-03-27	Europe	United Kingdom	20A	H1260
EPI_ISL_425965	2020-03-27	Europe	United Kingdom	20A	H1260
EPI_ISL_426000	2020-03-30	Europe	United Kingdom	20A	H1260
EPI_ISL_426005	2020-03-30	Europe	United Kingdom	20A	H1260
EPI_ISL_426016	2020-03-31	Europe	United Kingdom	20A	H1260
EPI_ISL_432894	2020-04-05	Europe	United Kingdom	20A	H1260
EPI_ISL_433118	2020-04-15	Europe	United Kingdom	20A	H1260
EPI_ISL_433130	2020-04-15	Europe	United Kingdom	20A	H1260
EPI_ISL_433227	2020-04-01	Europe	United Kingdom	20A	H1260
EPI_ISL_433267	2020-04-04	Europe	United Kingdom	20A	H1260
EPI_ISL_433379	2020-04-06	Europe	United Kingdom	20A	H1260
EPI_ISL_433432	2020-04-08	Europe	United Kingdom	20A	H1260
EPI_ISL_433444	2020-04-12	Europe	United Kingdom	20A	H1260
EPI_ISL_439176	2020-04-21	Europe	United Kingdom	20A	H1260
EPI_ISL_439233	2020-04-24	Europe	United Kingdom	20A	H1260
EPI_ISL_439292	2020-04-27	Europe	United Kingdom	20A	H1260
EPI_ISL_439364	2020-05-01	Europe	United Kingdom	20A	H1260
EPI_ISL_426001	2020-03-30	Europe	United Kingdom	19A	H1261
EPI_ISL_425906	2020-03-18	Europe	United Kingdom	20C	H1262
EPI_ISL_425907	2020-03-23	Europe	United Kingdom	20C	H1262
EPI_ISL_425992	2020-03-30	Europe	United Kingdom	20C	H1262
EPI_ISL_426003	2020-03-30	Europe	United Kingdom	20C	H1262
EPI_ISL_433122	2020-04-15	Europe	United Kingdom	20C	H1262
EPI_ISL_426008	2020-03-31	Europe	United Kingdom	19B	H1263
EPI_ISL_426009	2020-03-31	Europe	United Kingdom	20A	H1264
EPI_ISL_433247	2020-04-04	Europe	United Kingdom	20A	H1264
EPI_ISL_433374	2020-04-06	Europe	United Kingdom	20A	H1264
EPI_ISL_439309	2020-04-28	Europe	United Kingdom	20A	H1264
EPI_ISL_439330	2020-04-29	Europe	United Kingdom	20A	H1264
EPI_ISL_426011	2020-03-31	Europe	United Kingdom	20B	H1265
EPI_ISL_426013	2020-04-01	Europe	United Kingdom	19A	H1266
EPI_ISL_425892	2020-03-22	Europe	United Kingdom	19A	H1267
EPI_ISL_425949	2020-03-26	Europe	United Kingdom	19A	H1267
EPI_ISL_426014	2020-04-01	Europe	United Kingdom	19A	H1267
EPI_ISL_426015	2020-03-31	Europe	United Kingdom	19B	H1268
EPI_ISL_426020	2020-04-01	Europe	United Kingdom	20B	H1269
EPI_ISL_432874	2020-04-05	Europe	United Kingdom	20B	H1269
EPI_ISL_433254	2020-04-04	Europe	United Kingdom	20B	H1269
EPI_ISL_439367	2020-05-02	Europe	United Kingdom	20B	H1269
EPI_ISL_414616	2020-03-08	North America	USA	20C	H127
EPI_ISL_414627	2020-03-02	Europe	France	20C	H127
EPI_ISL_414642	2020-03-08	Europe	Finland	20C	H127
EPI_ISL_415597	2020-03-10	North America	USA	20C	H127
EPI_ISL_415625	2020-03-09	North America	USA	20C	H127
EPI_ISL_416438	2020-03-10	North America	USA	20C	H127
EPI_ISL_416457	2020-03-18	North America	USA	20C	H127
EPI_ISL_416505	2020-03-02	Europe	France	20C	H127
EPI_ISL_416506	2020-03-03	Europe	France	20C	H127
EPI_ISL_416510	2020-03-06	Europe	France	20C	H127
EPI_ISL_416648	2020-03-11	North America	USA	20C	H127
EPI_ISL_416653	2020-03-11	North America	USA	20C	H127
EPI_ISL_416660	2020-03-10	North America	USA	20C	H127
EPI_ISL_416678	2020-03-11	North America	USA	20C	H127
EPI_ISL_416698	2020-03-13	North America	USA	20C	H127
EPI_ISL_416699	2020-03-13	North America	USA	20C	H127
EPI_ISL_416707	2020-03-14	North America	USA	20C	H127
EPI_ISL_416716	2020-03-13	North America	USA	20C	H127
EPI_ISL_416719	2020-03-14	North America	USA	20C	H127
EPI_ISL_416724	2020-03-13	North America	USA	20C	H127
EPI_ISL_416725	2020-03-13	North America	USA	20C	H127
EPI_ISL_416729	2020-03-13	North America	USA	20C	H127
EPI_ISL_416753	2020-03-06	Europe	France	20C	H127
EPI_ISL_416830	2020-03-16	North America	USA	20C	H127
EPI_ISL_417341	2020-03-13	North America	USA	20C	H127
EPI_ISL_417342	2020-03-13	North America	USA	20C	H127
EPI_ISL_417352	2020-03-12	North America	USA	20C	H127
EPI_ISL_417373	2020-03-13	North America	USA	20C	H127
EPI_ISL_417379	2020-03-15	North America	USA	20C	H127
EPI_ISL_417382	2020-03-15	North America	USA	20C	H127
EPI_ISL_417451	2020-03-14	North America	USA	20C	H127
EPI_ISL_417455	2020-03-14	North America	USA	20C	H127
EPI_ISL_417457	2020-03-10	Europe	Germany	20C	H127
EPI_ISL_417463	2020-03-13	Europe	Germany	20C	H127
EPI_ISL_417465	2020-03-14	Europe	Germany	20C	H127
EPI_ISL_417466	2020-03-14	Europe	Germany	20C	H127
EPI_ISL_417467	2020-03-15	Europe	Germany	20C	H127
EPI_ISL_417468	2020-03-16	Europe	Germany	20C	H127
EPI_ISL_417469	2020-03-12	North America	USA	20C	H127
EPI_ISL_417492	2020-03-13	North America	USA	20C	H127
EPI_ISL_417505	2020-03-15	North America	USA	20C	H127
EPI_ISL_417555	2020-03-17	Europe	Iceland	20C	H127
EPI_ISL_417562	2020-03-17	Europe	Iceland	20C	H127
EPI_ISL_417570	2020-03-17	Europe	Iceland	20C	H127
EPI_ISL_417593	2020-03-17	Europe	Iceland	20C	H127
EPI_ISL_417594	2020-03-17	Europe	Iceland	20C	H127
EPI_ISL_417614	2020-03-18	Europe	Iceland	20C	H127
EPI_ISL_417654	2020-03-18	Europe	Iceland	20C	H127
EPI_ISL_417677	2020-03-04	Europe	Iceland	20C	H127
EPI_ISL_417683	2020-03-05	Europe	Iceland	20C	H127
EPI_ISL_417685	2020-03-16	Europe	Iceland	20C	H127
EPI_ISL_417692	2020-03-06	Europe	Iceland	20C	H127
EPI_ISL_417693	2020-03-02	Europe	Iceland	20C	H127
EPI_ISL_417705	2020-03-07	Europe	Iceland	20C	H127
EPI_ISL_417722	2020-03-11	Europe	Iceland	20C	H127
EPI_ISL_417731	2020-03-06	Europe	Iceland	20C	H127
EPI_ISL_417742	2020-03-16	Europe	Iceland	20C	H127
EPI_ISL_417748	2020-03-11	Europe	Iceland	20C	H127
EPI_ISL_417761	2020-03-10	Europe	Iceland	20C	H127
EPI_ISL_417779	2020-03-11	Europe	Iceland	20C	H127
EPI_ISL_417784	2020-03-12	Europe	Iceland	20C	H127
EPI_ISL_417805	2020-03-13	Europe	Iceland	20C	H127
EPI_ISL_417832	2020-03-16	Europe	Iceland	20C	H127
EPI_ISL_417833	2020-03-16	Europe	Iceland	20C	H127
EPI_ISL_417835	2020-03-16	Europe	Iceland	20C	H127
EPI_ISL_417842	2020-03-03	Europe	Iceland	20C	H127
EPI_ISL_417844	2020-03-04	Europe	Iceland	20C	H127
EPI_ISL_417846	2020-03-04	Europe	Iceland	20C	H127
EPI_ISL_417853	2020-03-06	Europe	Iceland	20C	H127
EPI_ISL_417854	2020-03-13	Europe	Iceland	20C	H127
EPI_ISL_417857	2020-03-07	Europe	Iceland	20C	H127
EPI_ISL_417865	2020-03-09	Europe	Iceland	20C	H127
EPI_ISL_417866	2020-03-09	Europe	Iceland	20C	H127
EPI_ISL_417872	2020-03-10	Europe	Iceland	20C	H127
EPI_ISL_418044	2020-03-14	North America	USA	20C	H127
EPI_ISL_418053	2020-03-16	North America	USA	20C	H127
EPI_ISL_418057	2020-03-13	North America	USA	20C	H127
EPI_ISL_418067	2020-03-15	North America	USA	20C	H127
EPI_ISL_418073	2020-03-15	North America	USA	20C	H127
EPI_ISL_418193	2020-03-17	North America	USA	20C	H127
EPI_ISL_418218	2020-02-21	Europe	France	20C	H127
EPI_ISL_418220	2020-02-28	Europe	France	20C	H127
EPI_ISL_418224	2020-03-08	Europe	France	20C	H127
EPI_ISL_418226	2020-03-09	Europe	France	20C	H127
EPI_ISL_418349	2020-03-07	North America	Canada	20C	H127
EPI_ISL_418350	2020-03-20	North America	Canada	20C	H127
EPI_ISL_418351	2020-03-12	North America	Canada	20C	H127
EPI_ISL_418352	2020-03-11	North America	Canada	20C	H127
EPI_ISL_418386	2020-03-13	Europe	Finland	20C	H127
EPI_ISL_418803	2020-03-18	Oceania	Australia	20C	H127
EPI_ISL_418807	2020-03-19	Oceania	Australia	20C	H127
EPI_ISL_418875	2020-03-16	North America	USA	20C	H127
EPI_ISL_418876	2020-03-16	North America	USA	20C	H127
EPI_ISL_418880	2020-03-14	North America	USA	20C	H127
EPI_ISL_418900	2020-03-16	North America	USA	20C	H127
EPI_ISL_418919	2020-03-13	North America	USA	20C	H127
EPI_ISL_418923	2020-03-16	North America	USA	20C	H127
EPI_ISL_418924	2020-03-14	North America	USA	20C	H127
EPI_ISL_418929	2020-03-17	North America	USA	20C	H127
EPI_ISL_418933	2020-03-17	North America	USA	20C	H127
EPI_ISL_418951	2020-03-16	North America	USA	20C	H127
EPI_ISL_418967	2020-03-11	North America	USA	20C	H127
EPI_ISL_419174	2020-03-20	Europe	France	20C	H127
EPI_ISL_419175	2020-03-21	Europe	France	20C	H127
EPI_ISL_419183	2020-03-22	Europe	France	20C	H127
EPI_ISL_419388	2020-03-14	North America	USA	20C	H127
EPI_ISL_419394	2020-03-14	North America	USA	20C	H127
EPI_ISL_419541	2020-03-14	Europe	Germany	20C	H127
EPI_ISL_419543	2020-03-15	Europe	Germany	20C	H127
EPI_ISL_419544	2020-03-15	Europe	Germany	20C	H127
EPI_ISL_419545	2020-03-15	Europe	Germany	20C	H127
EPI_ISL_419546	2020-03-15	Europe	Germany	20C	H127
EPI_ISL_419549	2020-03-15	Europe	Germany	20C	H127
EPI_ISL_419584	2020-03-13	Europe	Luxembourg	20C	H127
EPI_ISL_419590	2020-03-11	Europe	Luxembourg	20C	H127
EPI_ISL_419600	2020-03-13	Europe	Luxembourg	20C	H127
EPI_ISL_419606	2020-03-11	Europe	Luxembourg	20C	H127
EPI_ISL_419665	2020-03-10	Europe	Austria	20C	H127
EPI_ISL_419666	2020-03-11	Europe	Austria	20C	H127
EPI_ISL_419670	2020-03-16	Europe	Austria	20C	H127
EPI_ISL_419674	2020-03-24	Europe	Austria	20C	H127
EPI_ISL_420018	2020-03-16	North America	USA	20C	H127
EPI_ISL_420143	2020-03-10	Europe	Norway	20C	H127
EPI_ISL_420145	2020-03-09	Europe	Norway	20C	H127
EPI_ISL_420147	2020-03-10	Europe	Norway	20C	H127
EPI_ISL_420308	2020-03-19	North America	USA	20C	H127
EPI_ISL_420533	2020-03-14	Oceania	Australia	20C	H127
EPI_ISL_420570	2020-03-17	North America	USA	20C	H127
EPI_ISL_420571	2020-03-18	North America	USA	20C	H127
EPI_ISL_420580	2020-03-18	North America	USA	20C	H127
EPI_ISL_420793	2020-03-02	North America	USA	20C	H127
EPI_ISL_420907	2020-03-16	Europe	Germany	20C	H127
EPI_ISL_421279	2020-03-19	North America	USA	20C	H127
EPI_ISL_421289	2020-03-25	North America	USA	20C	H127
EPI_ISL_421326	2020-03-24	North America	USA	20C	H127
EPI_ISL_421330	2020-03-25	North America	USA	20C	H127
EPI_ISL_421367	2020-03-17	North America	USA	20C	H127
EPI_ISL_421370	2020-03-16	North America	USA	20C	H127
EPI_ISL_421379	2020-03-17	North America	USA	20C	H127
EPI_ISL_421385	2020-03-19	North America	USA	20C	H127
EPI_ISL_421395	2020-03-17	North America	USA	20C	H127
EPI_ISL_421398	2020-03-17	North America	USA	20C	H127
EPI_ISL_421402	2020-03-18	North America	USA	20C	H127
EPI_ISL_421403	2020-03-17	North America	USA	20C	H127
EPI_ISL_421404	2020-03-17	North America	USA	20C	H127
EPI_ISL_421406	2020-03-18	North America	USA	20C	H127
EPI_ISL_421411	2020-03-18	North America	USA	20C	H127
EPI_ISL_421417	2020-03-17	North America	USA	20C	H127
EPI_ISL_421427	2020-03-17	North America	USA	20C	H127
EPI_ISL_421428	2020-03-18	North America	USA	20C	H127
EPI_ISL_421429	2020-03-17	North America	USA	20C	H127
EPI_ISL_421430	2020-03-17	North America	USA	20C	H127
EPI_ISL_421579	2020-03-18	North America	USA	20C	H127
EPI_ISL_421586	2020-03-18	North America	USA	20C	H127
EPI_ISL_421588	2020-03-18	North America	USA	20C	H127
EPI_ISL_421595	2020-03-20	North America	USA	20C	H127
EPI_ISL_421596	2020-03-21	North America	USA	20C	H127
EPI_ISL_421602	2020-03-21	North America	USA	20C	H127
EPI_ISL_421606	2020-03-21	North America	USA	20C	H127
EPI_ISL_421611	2020-03-21	North America	USA	20C	H127
EPI_ISL_421612	2020-03-20	North America	USA	20C	H127
EPI_ISL_421617	2020-03-20	North America	USA	20C	H127
EPI_ISL_421619	2020-03-20	North America	USA	20C	H127
EPI_ISL_421624	2020-03-20	North America	USA	20C	H127
EPI_ISL_421634	2020-03-21	North America	USA	20C	H127
EPI_ISL_421683	2020-03-15	North America	USA	20C	H127
EPI_ISL_421685	2020-03-16	North America	USA	20C	H127
EPI_ISL_421718	2020-03-18	North America	USA	20C	H127
EPI_ISL_421732	2020-03-18	North America	USA	20C	H127
EPI_ISL_421740	2020-03-17	Europe	Luxembourg	20C	H127
EPI_ISL_421741	2020-03-17	Europe	Luxembourg	20C	H127
EPI_ISL_421742	2020-03-17	Europe	Luxembourg	20C	H127
EPI_ISL_421748	2020-03-17	Europe	Luxembourg	20C	H127
EPI_ISL_422412	2020-03-14	Asia	China	20C	H127
EPI_ISL_422430	2020-03-13	Asia	Singapore	20C	H127
EPI_ISL_422459	2020-04-02	North America	USA	20C	H127
EPI_ISL_422489	2020-03-21	North America	USA	20C	H127
EPI_ISL_422494	2020-03-19	North America	USA	20C	H127
EPI_ISL_422495	2020-03-19	North America	USA	20C	H127
EPI_ISL_422498	2020-03-19	North America	USA	20C	H127
EPI_ISL_422501	2020-03-19	North America	USA	20C	H127
EPI_ISL_422515	2020-03-20	North America	USA	20C	H127
EPI_ISL_422521	2020-03-22	North America	USA	20C	H127
EPI_ISL_422529	2020-03-22	North America	USA	20C	H127
EPI_ISL_422533	2020-03-19	North America	USA	20C	H127
EPI_ISL_422536	2020-03-19	North America	USA	20C	H127
EPI_ISL_422539	2020-03-19	North America	USA	20C	H127
EPI_ISL_422540	2020-03-19	North America	USA	20C	H127
EPI_ISL_422549	2020-03-20	North America	USA	20C	H127
EPI_ISL_422558	2020-03-21	North America	USA	20C	H127
EPI_ISL_422559	2020-03-22	North America	USA	20C	H127
EPI_ISL_422680	2020-03-19	Europe	Netherlands	20C	H127
EPI_ISL_422738	2020-03-25	Europe	Netherlands	20C	H127
EPI_ISL_422755	2020-03-26	Europe	Netherlands	20C	H127
EPI_ISL_422764	2020-03-27	Europe	Netherlands	20C	H127
EPI_ISL_422895	2020-03-25	Europe	Netherlands	20C	H127
EPI_ISL_422911	2020-03-17	Europe	Netherlands	20C	H127
EPI_ISL_422967	2020-03-16	North America	USA	20C	H127
EPI_ISL_422969	2020-03-17	North America	USA	20C	H127
EPI_ISL_422970	2020-03-17	North America	USA	20C	H127
EPI_ISL_422976	2020-03-17	North America	USA	20C	H127
EPI_ISL_422978	2020-03-16	North America	USA	20C	H127
EPI_ISL_422979	2020-03-16	North America	USA	20C	H127
EPI_ISL_422981	2020-03-17	North America	USA	20C	H127
EPI_ISL_422996	2020-03-17	North America	USA	20C	H127
EPI_ISL_423000	2020-03-18	North America	USA	20C	H127
EPI_ISL_423006	2020-03-19	North America	USA	20C	H127
EPI_ISL_423010	2020-03-18	North America	USA	20C	H127
EPI_ISL_423018	2020-03-19	North America	USA	20C	H127
EPI_ISL_423382	2020-03-29	Europe	United Kingdom	20C	H127
EPI_ISL_423466	2020-03-30	Europe	United Kingdom	20C	H127
EPI_ISL_424183	2020-03-18	North America	USA	20C	H127
EPI_ISL_424184	2020-03-18	North America	USA	20C	H127
EPI_ISL_424193	2020-03-21	North America	USA	20C	H127
EPI_ISL_424200	2020-03-20	North America	USA	20C	H127
EPI_ISL_424202	2020-03-20	North America	USA	20C	H127
EPI_ISL_424205	2020-03-20	North America	USA	20C	H127
EPI_ISL_424211	2020-03-19	North America	USA	20C	H127
EPI_ISL_424246	2020-03-21	North America	USA	20C	H127
EPI_ISL_424251	2020-03-23	North America	USA	20C	H127
EPI_ISL_424259	2020-03-22	North America	USA	20C	H127
EPI_ISL_424302	2020-03-24	North America	USA	20C	H127
EPI_ISL_424312	2020-03-24	North America	USA	20C	H127
EPI_ISL_424313	2020-03-24	North America	USA	20C	H127
EPI_ISL_424317	2020-03-24	North America	USA	20C	H127
EPI_ISL_424340	2020-03-24	North America	USA	20C	H127
EPI_ISL_424367	NA	Europe	Iceland	20C	H127
EPI_ISL_424368	NA	Europe	Iceland	20C	H127
EPI_ISL_424404	2020-03-19	Europe	Iceland	20C	H127
EPI_ISL_424418	2020-03-19	Europe	Iceland	20C	H127
EPI_ISL_424578	2020-03-27	Europe	Iceland	20C	H127
EPI_ISL_424609	2020-03-29	Europe	Iceland	20C	H127
EPI_ISL_424610	2020-03-26	Europe	Iceland	20C	H127
EPI_ISL_424671	2020-03-17	North America	USA	20C	H127
EPI_ISL_424878	2020-03-04	North America	USA	20C	H127
EPI_ISL_424880	2020-03-08	North America	USA	20C	H127
EPI_ISL_424887	2020-03-05	North America	USA	20C	H127
EPI_ISL_424906	2020-03-04	North America	USA	20C	H127
EPI_ISL_424932	2020-04-01	North America	USA	20C	H127
EPI_ISL_424938	2020-04-01	North America	USA	20C	H127
EPI_ISL_424950	2020-04-01	North America	USA	20C	H127
EPI_ISL_424952	2020-04-01	North America	USA	20C	H127
EPI_ISL_424959	2020-04-01	North America	USA	20C	H127
EPI_ISL_424970	2020-03-17	Asia	China	20C	H127
EPI_ISL_424983	NA	North America	USA	20C	H127
EPI_ISL_425121	2020-03-16	Europe	Germany	20C	H127
EPI_ISL_425124	2020-03-17	Europe	Germany	20C	H127
EPI_ISL_425126	2020-03-18	Europe	Germany	20C	H127
EPI_ISL_425131	2020-03-20	Europe	Germany	20C	H127
EPI_ISL_425155	2020-03-31	North America	USA	20C	H127
EPI_ISL_425161	2020-04-04	North America	USA	20C	H127
EPI_ISL_425175	2020-03-25	North America	USA	20C	H127
EPI_ISL_425224	2020-03-03	North America	USA	20C	H127
EPI_ISL_425703	2020-03-17	Europe	United Kingdom	20C	H127
EPI_ISL_425757	2020-03-12	Europe	United Kingdom	20C	H127
EPI_ISL_425918	2020-03-24	Europe	United Kingdom	20C	H127
EPI_ISL_426030	2020-03-04	North America	USA	20C	H127
EPI_ISL_426031	2020-03-04	North America	USA	20C	H127
EPI_ISL_426034	2020-03-04	North America	USA	20C	H127
EPI_ISL_426035	2020-03-04	North America	USA	20C	H127
EPI_ISL_426036	2020-03-04	North America	USA	20C	H127
EPI_ISL_426037	2020-03-05	North America	USA	20C	H127
EPI_ISL_426039	2020-03-05	North America	USA	20C	H127
EPI_ISL_426040	2020-03-05	North America	USA	20C	H127
EPI_ISL_426041	2020-03-06	North America	USA	20C	H127
EPI_ISL_426043	2020-03-06	North America	USA	20C	H127
EPI_ISL_426045	2020-03-06	North America	USA	20C	H127
EPI_ISL_426046	2020-03-06	North America	USA	20C	H127
EPI_ISL_426047	2020-03-06	North America	USA	20C	H127
EPI_ISL_426048	2020-03-06	North America	USA	20C	H127
EPI_ISL_426050	2020-03-08	North America	USA	20C	H127
EPI_ISL_426076	2020-03-29	North America	USA	20C	H127
EPI_ISL_426084	2020-03-24	North America	USA	20C	H127
EPI_ISL_426085	2020-03-25	North America	USA	20C	H127
EPI_ISL_426091	2020-03-25	North America	USA	20C	H127
EPI_ISL_426098	2020-03-25	North America	USA	20C	H127
EPI_ISL_426099	2020-03-25	North America	USA	20C	H127
EPI_ISL_426112	2020-03-25	North America	USA	20C	H127
EPI_ISL_426116	2020-03-25	North America	USA	20C	H127
EPI_ISL_426122	2020-03-24	North America	USA	20C	H127
EPI_ISL_426126	2020-03-26	North America	USA	20C	H127
EPI_ISL_426135	2020-03-30	North America	USA	20C	H127
EPI_ISL_426137	2020-03-31	North America	USA	20C	H127
EPI_ISL_426290	2020-03-08	North America	USA	20C	H127
EPI_ISL_426291	2020-03-08	North America	USA	20C	H127
EPI_ISL_426298	2020-03-27	North America	USA	20C	H127
EPI_ISL_426300	2020-03-21	North America	USA	20C	H127
EPI_ISL_426303	2020-03-27	North America	USA	20C	H127
EPI_ISL_426304	2020-03-23	North America	USA	20C	H127
EPI_ISL_426306	2020-03-15	North America	USA	20C	H127
EPI_ISL_426309	2020-03-28	North America	USA	20C	H127
EPI_ISL_426310	2020-03-14	North America	USA	20C	H127
EPI_ISL_426311	2020-03-08	North America	USA	20C	H127
EPI_ISL_426312	2020-03-27	North America	USA	20C	H127
EPI_ISL_426313	2020-03-19	North America	USA	20C	H127
EPI_ISL_426316	2020-03-15	North America	USA	20C	H127
EPI_ISL_426323	2020-03-16	North America	USA	20C	H127
EPI_ISL_426434	2020-03-08	North America	USA	20C	H127
EPI_ISL_426460	2020-03-28	North America	USA	20C	H127
EPI_ISL_426463	2020-03-29	North America	USA	20C	H127
EPI_ISL_426469	2020-03-30	North America	USA	20C	H127
EPI_ISL_426620	2020-04-01	North America	USA	20C	H127
EPI_ISL_426622	2020-04-01	North America	USA	20C	H127
EPI_ISL_426623	2020-04-01	North America	USA	20C	H127
EPI_ISL_427173	2020-03-31	North America	USA	20C	H127
EPI_ISL_427180	2020-03-26	North America	USA	20C	H127
EPI_ISL_427191	2020-03-27	North America	USA	20C	H127
EPI_ISL_427196	2020-03-26	North America	USA	20C	H127
EPI_ISL_427197	2020-03-25	North America	USA	20C	H127
EPI_ISL_427199	2020-03-26	North America	USA	20C	H127
EPI_ISL_427201	2020-03-27	North America	USA	20C	H127
EPI_ISL_427205	2020-03-27	North America	USA	20C	H127
EPI_ISL_427207	2020-03-27	North America	USA	20C	H127
EPI_ISL_427213	2020-03-27	North America	USA	20C	H127
EPI_ISL_427216	2020-03-27	North America	USA	20C	H127
EPI_ISL_427223	2020-03-31	North America	USA	20C	H127
EPI_ISL_427228	2020-03-29	North America	USA	20C	H127
EPI_ISL_427233	2020-03-28	North America	USA	20C	H127
EPI_ISL_427238	2020-04-01	North America	USA	20C	H127
EPI_ISL_427257	2020-03-31	North America	USA	20C	H127
EPI_ISL_427260	2020-03-31	North America	USA	20C	H127
EPI_ISL_427261	2020-03-31	North America	USA	20C	H127
EPI_ISL_427262	2020-03-30	North America	USA	20C	H127
EPI_ISL_427263	2020-03-31	North America	USA	20C	H127
EPI_ISL_427269	2020-03-31	North America	USA	20C	H127
EPI_ISL_427273	2020-03-20	North America	USA	20C	H127
EPI_ISL_427276	2020-03-20	North America	USA	20C	H127
EPI_ISL_427277	2020-03-20	North America	USA	20C	H127
EPI_ISL_427279	2020-03-21	North America	USA	20C	H127
EPI_ISL_427281	2020-03-18	North America	USA	20C	H127
EPI_ISL_427285	2020-03-22	North America	USA	--	H127
EPI_ISL_427306	2020-03-10	South America	Brazil	20C	H127
EPI_ISL_427432	2020-04-07	North America	USA	20C	H127
EPI_ISL_427449	2020-04-10	North America	USA	20C	H127
EPI_ISL_427474	2020-04-01	North America	USA	20C	H127
EPI_ISL_427475	2020-04-01	North America	USA	20C	H127
EPI_ISL_427485	2020-04-01	North America	USA	20C	H127
EPI_ISL_427526	2020-03-12	North America	USA	20C	H127
EPI_ISL_427532	2020-03-13	North America	USA	20C	H127
EPI_ISL_427537	2020-03-13	North America	USA	20C	H127
EPI_ISL_427542	2020-03-13	North America	USA	20C	H127
EPI_ISL_427546	2020-03-14	North America	USA	20C	H127
EPI_ISL_427548	2020-03-14	North America	USA	20C	H127
EPI_ISL_427549	2020-03-14	North America	USA	20C	H127
EPI_ISL_427550	2020-03-14	North America	USA	20C	H127
EPI_ISL_427555	2020-03-15	North America	USA	20C	H127
EPI_ISL_427557	2020-03-15	North America	USA	20C	H127
EPI_ISL_427558	2020-03-15	North America	USA	20C	H127
EPI_ISL_427568	2020-03-15	North America	USA	20C	H127
EPI_ISL_427571	2020-03-15	North America	USA	20C	H127
EPI_ISL_427573	2020-03-15	North America	USA	20C	H127
EPI_ISL_427574	2020-03-15	North America	USA	20C	H127
EPI_ISL_427575	2020-03-15	North America	USA	20C	H127
EPI_ISL_427579	2020-03-15	North America	USA	20C	H127
EPI_ISL_427580	2020-03-15	North America	USA	20C	H127
EPI_ISL_427584	2020-03-16	North America	USA	20C	H127
EPI_ISL_427589	2020-03-16	North America	USA	20C	H127
EPI_ISL_427594	2020-03-16	North America	USA	20C	H127
EPI_ISL_427597	2020-03-16	North America	USA	20C	H127
EPI_ISL_427598	2020-03-16	North America	USA	20C	H127
EPI_ISL_427608	2020-03-16	North America	USA	20C	H127
EPI_ISL_427614	2020-03-16	North America	USA	20C	H127
EPI_ISL_427617	2020-03-16	North America	USA	20C	H127
EPI_ISL_427618	2020-03-16	North America	USA	20C	H127
EPI_ISL_427638	2020-04-06	North America	USA	20C	H127
EPI_ISL_427692	2020-03-23	Oceania	Australia	20C	H127
EPI_ISL_427700	2020-03-23	Oceania	Australia	20C	H127
EPI_ISL_427761	2020-03-24	Oceania	Australia	20C	H127
EPI_ISL_428259	2020-03-16	North America	USA	20C	H127
EPI_ISL_428693	2020-03-12	Europe	Spain	20C	H127
EPI_ISL_428724	2020-03-13	North America	USA	20C	H127
EPI_ISL_428770	2020-04-05	North America	USA	20C	H127
EPI_ISL_428775	2020-04-05	North America	USA	20C	H127
EPI_ISL_428785	2020-04-06	North America	USA	20C	H127
EPI_ISL_428804	2020-04-06	North America	USA	20C	H127
EPI_ISL_428871	2020-03-13	Europe	Russia	20C	H127
EPI_ISL_428875	2020-03-16	Europe	Russia	20C	H127
EPI_ISL_428905	2020-03-23	Europe	Russia	20C	H127
EPI_ISL_428999	2020-03-28	North America	USA	20C	H127
EPI_ISL_429118	2020-03-11	Europe	Sweden	20C	H127
EPI_ISL_429174	2020-03-25	Asia	Thailand	20C	H127
EPI_ISL_429182	2020-03-28	Asia	Thailand	20C	H127
EPI_ISL_429264	2020-03-10	Europe	Denmark	20C	H127
EPI_ISL_429266	2020-03-10	Europe	Denmark	20C	H127
EPI_ISL_429268	2020-03-10	Europe	Denmark	20C	H127
EPI_ISL_429270	2020-03-10	Europe	Denmark	20C	H127
EPI_ISL_429272	2020-03-10	Europe	Denmark	20C	H127
EPI_ISL_429276	2020-03-10	Europe	Denmark	20C	H127
EPI_ISL_429278	2020-03-10	Europe	Denmark	20A	H127
EPI_ISL_429280	2020-03-10	Europe	Denmark	20C	H127
EPI_ISL_429281	2020-03-10	Europe	Denmark	20C	H127
EPI_ISL_429282	2020-03-11	Europe	Denmark	20C	H127
EPI_ISL_429283	2020-03-11	Europe	Denmark	20C	H127
EPI_ISL_429299	2020-03-14	Europe	Denmark	20C	H127
EPI_ISL_429303	2020-03-16	Europe	Denmark	20C	H127
EPI_ISL_429316	2020-03-18	Europe	Denmark	20C	H127
EPI_ISL_429323	2020-03-15	Europe	Denmark	20C	H127
EPI_ISL_429337	2020-03-08	Europe	Denmark	20C	H127
EPI_ISL_429339	2020-03-07	Europe	Denmark	20C	H127
EPI_ISL_429342	2020-03-08	Europe	Denmark	20C	H127
EPI_ISL_429343	2020-03-09	Europe	Denmark	20C	H127
EPI_ISL_429344	2020-03-08	Europe	Denmark	20C	H127
EPI_ISL_429345	2020-03-09	Europe	Denmark	20C	H127
EPI_ISL_429349	2020-03-08	Europe	Denmark	20C	H127
EPI_ISL_429350	2020-03-08	Europe	Denmark	20C	H127
EPI_ISL_429351	2020-03-08	Europe	Denmark	20C	H127
EPI_ISL_429352	2020-03-08	Europe	Denmark	20C	H127
EPI_ISL_429355	2020-03-08	Europe	Denmark	20C	H127
EPI_ISL_429356	2020-03-08	Europe	Denmark	20C	H127
EPI_ISL_429357	2020-03-08	Europe	Denmark	20C	H127
EPI_ISL_429358	2020-03-09	Europe	Denmark	20C	H127
EPI_ISL_429368	2020-03-09	Europe	Denmark	20C	H127
EPI_ISL_429369	2020-03-09	Europe	Denmark	20C	H127
EPI_ISL_429371	2020-03-10	Europe	Denmark	20C	H127
EPI_ISL_429372	2020-03-10	Europe	Denmark	20C	H127
EPI_ISL_429374	2020-03-09	Europe	Denmark	20C	H127
EPI_ISL_429377	2020-03-09	Europe	Denmark	20C	H127
EPI_ISL_429378	2020-03-09	Europe	Denmark	20C	H127
EPI_ISL_429383	2020-03-09	Europe	Denmark	20C	H127
EPI_ISL_429385	2020-03-09	Europe	Denmark	20C	H127
EPI_ISL_429386	2020-03-09	Europe	Denmark	20C	H127
EPI_ISL_429387	2020-03-09	Europe	Denmark	20C	H127
EPI_ISL_429395	2020-03-09	Europe	Denmark	20C	H127
EPI_ISL_429396	2020-03-09	Europe	Denmark	20C	H127
EPI_ISL_429402	2020-03-09	Europe	Denmark	20C	H127
EPI_ISL_429404	2020-03-10	Europe	Denmark	20C	H127
EPI_ISL_429406	2020-03-11	Europe	Denmark	20C	H127
EPI_ISL_429407	2020-03-11	Europe	Denmark	20C	H127
EPI_ISL_429409	2020-03-10	Europe	Denmark	--	H127
EPI_ISL_429428	2020-03-10	Europe	Denmark	20C	H127
EPI_ISL_429439	2020-03-10	Europe	Denmark	20C	H127
EPI_ISL_429449	2020-03-10	Europe	Denmark	20C	H127
EPI_ISL_429450	2020-03-10	Europe	Denmark	20C	H127
EPI_ISL_429451	2020-03-10	Europe	Denmark	20C	H127
EPI_ISL_429453	2020-03-10	Europe	Denmark	20C	H127
EPI_ISL_429466	2020-03-23	Europe	Denmark	20C	H127
EPI_ISL_429474	2020-03-23	Europe	Denmark	20C	H127
EPI_ISL_429476	2020-03-23	Europe	Denmark	20C	H127
EPI_ISL_429497	2020-03-08	Europe	Denmark	20C	H127
EPI_ISL_429501	2020-03-10	Europe	Denmark	20C	H127
EPI_ISL_429502	2020-03-10	Europe	Denmark	20C	H127
EPI_ISL_429505	2020-03-10	Europe	Denmark	20C	H127
EPI_ISL_429509	2020-03-10	Europe	Denmark	20C	H127
EPI_ISL_429511	2020-03-10	Europe	Denmark	20C	H127
EPI_ISL_429513	2020-03-10	Europe	Denmark	20C	H127
EPI_ISL_429514	2020-03-10	Europe	Denmark	20C	H127
EPI_ISL_429516	2020-03-10	Europe	Denmark	20C	H127
EPI_ISL_429545	2020-03-25	Europe	Denmark	20C	H127
EPI_ISL_429567	2020-03-21	Europe	Denmark	20C	H127
EPI_ISL_429582	2020-03-16	Europe	Denmark	20C	H127
EPI_ISL_429609	2020-03-31	North America	USA	20C	H127
EPI_ISL_429611	2020-03-31	North America	USA	20C	H127
EPI_ISL_429624	2020-03-27	North America	USA	20C	H127
EPI_ISL_429631	2020-04-06	North America	USA	20C	H127
EPI_ISL_429632	2020-04-06	North America	USA	20C	H127
EPI_ISL_429634	2020-04-07	North America	USA	20C	H127
EPI_ISL_429651	2020-04-02	North America	USA	20C	H127
EPI_ISL_429653	2020-04-02	North America	USA	20C	H127
EPI_ISL_429733	2020-03-22	Europe	Luxembourg	20C	H127
EPI_ISL_429784	2020-03-27	Europe	Luxembourg	20C	H127
EPI_ISL_429817	2020-03-14	North America	Canada	20C	H127
EPI_ISL_429820	2020-03-14	North America	Canada	20C	H127
EPI_ISL_429883	2020-03-23	Asia	China	20C	H127
EPI_ISL_429968	2020-02-21	Europe	France	20C	H127
EPI_ISL_430115	2020-03-30	North America	USA	20C	H127
EPI_ISL_430128	2020-03-08	North America	USA	20C	H127
EPI_ISL_430130	2020-04-01	North America	USA	20C	H127
EPI_ISL_430147	2020-04-01	North America	USA	20C	H127
EPI_ISL_430183	2020-03-14	North America	USA	20C	H127
EPI_ISL_430185	2020-03-13	North America	USA	20C	H127
EPI_ISL_430323	2020-04-10	North America	USA	20C	H127
EPI_ISL_430328	2020-03-30	North America	USA	20C	H127
EPI_ISL_430329	2020-03-30	North America	USA	20C	H127
EPI_ISL_430333	2020-03-30	North America	USA	20C	H127
EPI_ISL_430334	2020-03-30	North America	USA	20C	H127
EPI_ISL_430337	2020-03-30	North America	USA	20C	H127
EPI_ISL_430345	2020-03-30	North America	USA	20C	H127
EPI_ISL_430346	2020-03-30	North America	USA	20C	H127
EPI_ISL_430347	2020-03-30	North America	USA	20C	H127
EPI_ISL_430348	2020-03-30	North America	USA	20C	H127
EPI_ISL_430358	2020-04-13	North America	USA	20C	H127
EPI_ISL_430383	2020-04-08	North America	USA	20C	H127
EPI_ISL_430389	2020-04-08	North America	USA	20C	H127
EPI_ISL_430391	2020-04-09	North America	USA	20C	H127
EPI_ISL_430412	2020-04-10	North America	USA	20C	H127
EPI_ISL_430418	2020-04-13	North America	USA	20C	H127
EPI_ISL_430426	2020-04-13	North America	USA	20C	H127
EPI_ISL_430431	2020-04-13	North America	USA	20C	H127
EPI_ISL_430434	2020-04-12	North America	USA	20C	H127
EPI_ISL_430697	2020-04-14	Oceania	Australia	20C	H127
EPI_ISL_430871	2020-04-02	North America	USA	20C	H127
EPI_ISL_430873	2020-04-01	North America	USA	20C	H127
EPI_ISL_430879	2020-03-11	North America	USA	20C	H127
EPI_ISL_430880	2020-03-12	North America	USA	20C	H127
EPI_ISL_430884	2020-03-12	North America	USA	20C	H127
EPI_ISL_430885	2020-03-12	North America	USA	20C	H127
EPI_ISL_430893	2020-03-12	North America	USA	20C	H127
EPI_ISL_430936	2020-04-01	North America	USA	20C	H127
EPI_ISL_430951	2020-03-31	North America	USA	20C	H127
EPI_ISL_430957	2020-04-01	North America	USA	20C	H127
EPI_ISL_430962	2020-04-01	North America	USA	20C	H127
EPI_ISL_430971	2020-04-02	North America	USA	20C	H127
EPI_ISL_430972	2020-04-01	North America	USA	20C	H127
EPI_ISL_430975	2020-04-03	North America	USA	20C	H127
EPI_ISL_430979	2020-04-03	North America	USA	20C	H127
EPI_ISL_433224	2020-04-01	Europe	United Kingdom	20C	H127
EPI_ISL_433790	2020-04-07	Europe	United Kingdom	20C	H127
EPI_ISL_434152	2020-03-30	North America	USA	20C	H127
EPI_ISL_434191	2020-03-28	North America	USA	20C	H127
EPI_ISL_434194	2020-03-28	North America	USA	20C	H127
EPI_ISL_434220	2020-04-05	North America	USA	20C	H127
EPI_ISL_434228	2020-04-05	North America	USA	20C	H127
EPI_ISL_434229	2020-04-05	North America	USA	20C	H127
EPI_ISL_434234	2020-04-01	North America	USA	20C	H127
EPI_ISL_434235	2020-04-01	North America	USA	20C	H127
EPI_ISL_434237	2020-04-05	North America	USA	20C	H127
EPI_ISL_434243	2020-04-05	North America	USA	20C	H127
EPI_ISL_434274	2020-03-29	North America	USA	20C	H127
EPI_ISL_434278	2020-03-29	North America	USA	20C	H127
EPI_ISL_434292	2020-03-25	North America	USA	20C	H127
EPI_ISL_434301	2020-03-24	North America	USA	20C	H127
EPI_ISL_434312	2020-03-23	North America	USA	20C	H127
EPI_ISL_434321	2020-03-30	North America	USA	20C	H127
EPI_ISL_434330	2020-03-24	North America	USA	20C	H127
EPI_ISL_434331	2020-03-30	North America	USA	20C	H127
EPI_ISL_434614	2020-04-06	North America	USA	20C	H127
EPI_ISL_434682	2020-03-21	North America	USA	20C	H127
EPI_ISL_434684	2020-03-13	North America	USA	20C	H127
EPI_ISL_434685	2020-03-20	North America	USA	20C	H127
EPI_ISL_434689	2020-03-15	North America	USA	20C	H127
EPI_ISL_434690	2020-03-17	North America	USA	20C	H127
EPI_ISL_434811	2020-03-20	North America	USA	20C	H127
EPI_ISL_434853	2020-03-22	North America	USA	20C	H127
EPI_ISL_434881	2020-03-24	North America	USA	20C	H127
EPI_ISL_434931	2020-03-28	North America	USA	20C	H127
EPI_ISL_434950	2020-03-29	North America	USA	20C	H127
EPI_ISL_435002	2020-04-01	North America	USA	20C	H127
EPI_ISL_435031	2020-04-03	North America	USA	20C	H127
EPI_ISL_435063	2020-03-13	Asia	India	20C	H127
EPI_ISL_435064	2020-03-18	Asia	India	20C	H127
EPI_ISL_435123	2020-03-12	Asia	United Arab Emirates	20C	H127
EPI_ISL_435129	2020-03-10	Asia	United Arab Emirates	20C	H127
EPI_ISL_435130	2020-03-12	Asia	United Arab Emirates	20C	H127
EPI_ISL_435286	NA	Asia	Israel	20C	H127
EPI_ISL_435292	NA	Asia	Israel	20C	H127
EPI_ISL_435486	2020-03-30	North America	USA	20C	H127
EPI_ISL_435495	2020-04-14	North America	USA	20C	H127
EPI_ISL_435504	2020-04-13	North America	USA	20C	H127
EPI_ISL_435526	2020-04-20	North America	USA	20C	H127
EPI_ISL_435548	2020-04-24	North America	USA	20C	H127
EPI_ISL_436108	2020-04-02	Asia	China	20C	H127
EPI_ISL_436469	NA	North America	USA	20C	H127
EPI_ISL_436471	NA	North America	USA	20C	H127
EPI_ISL_436474	NA	North America	USA	20C	H127
EPI_ISL_436482	NA	North America	USA	20C	H127
EPI_ISL_436483	NA	North America	USA	20C	H127
EPI_ISL_436488	NA	North America	USA	20C	H127
EPI_ISL_436489	NA	North America	USA	20C	H127
EPI_ISL_436490	NA	North America	USA	20C	H127
EPI_ISL_436495	NA	North America	USA	20C	H127
EPI_ISL_436962	2020-04-02	Europe	Denmark	20C	H127
EPI_ISL_436963	2020-03-09	Europe	Denmark	20C	H127
EPI_ISL_436975	2020-03-27	Europe	Denmark	20C	H127
EPI_ISL_436979	2020-03-30	Europe	Denmark	20A	H127
EPI_ISL_437027	2020-03-29	Europe	Denmark	20C	H127
EPI_ISL_437029	2020-03-29	Europe	Denmark	20C	H127
EPI_ISL_437213	2020-04-05	Europe	Germany	20C	H127
EPI_ISL_437214	2020-04-07	Europe	Germany	20C	H127
EPI_ISL_437223	2020-03-12	Europe	Germany	20C	H127
EPI_ISL_437229	2020-03-14	Europe	Germany	20C	H127
EPI_ISL_437237	2020-03-23	Europe	Germany	20C	H127
EPI_ISL_437253	2020-03-17	Europe	Germany	20C	H127
EPI_ISL_437270	2020-03-29	Europe	Germany	20C	H127
EPI_ISL_437368	2020-04-08	North America	USA	20C	H127
EPI_ISL_437370	2020-04-08	North America	USA	20C	H127
EPI_ISL_437372	2020-04-09	North America	USA	20C	H127
EPI_ISL_437380	2020-04-14	North America	USA	20C	H127
EPI_ISL_437562	2020-03-21	North America	USA	20C	H127
EPI_ISL_437564	2020-03-24	North America	USA	20C	H127
EPI_ISL_437583	2020-03-22	North America	USA	20C	H127
EPI_ISL_437648	2020-03-08	Europe	Denmark	20C	H127
EPI_ISL_437649	2020-03-08	Europe	Denmark	20C	H127
EPI_ISL_437657	2020-03-10	Europe	Denmark	20C	H127
EPI_ISL_437658	2020-03-10	Europe	Denmark	20C	H127
EPI_ISL_437661	2020-03-10	Europe	Denmark	20C	H127
EPI_ISL_437683	2020-04-01	Europe	Denmark	20C	H127
EPI_ISL_437913	2020-03-09	Europe	Austria	20C	H127
EPI_ISL_437914	2020-03-09	Europe	Austria	20C	H127
EPI_ISL_437916	2020-03-19	Europe	Austria	20C	H127
EPI_ISL_437919	2020-03-09	Europe	Austria	20C	H127
EPI_ISL_437920	2020-03-09	Europe	Austria	20C	H127
EPI_ISL_437922	2020-03-12	Europe	Austria	20C	H127
EPI_ISL_437923	2020-03-10	Europe	Austria	20C	H127
EPI_ISL_437926	2020-03-09	Europe	Austria	20C	H127
EPI_ISL_437927	2020-03-09	Europe	Austria	20C	H127
EPI_ISL_437928	2020-03-10	Europe	Austria	20C	H127
EPI_ISL_437930	2020-03-09	Europe	Austria	20C	H127
EPI_ISL_437935	2020-03-30	Europe	Austria	20C	H127
EPI_ISL_437942	2020-03-11	Europe	Austria	20C	H127
EPI_ISL_437943	2020-03-17	Europe	Austria	20C	H127
EPI_ISL_437945	2020-03-17	Europe	Austria	20C	H127
EPI_ISL_437949	2020-03-24	Europe	Austria	20C	H127
EPI_ISL_437956	2020-03-23	Europe	Austria	20C	H127
EPI_ISL_437957	2020-03-23	Europe	Austria	20C	H127
EPI_ISL_437979	2020-03-11	Europe	Austria	20C	H127
EPI_ISL_437980	2020-03-11	Europe	Austria	20C	H127
EPI_ISL_437984	2020-03-11	Europe	Austria	20C	H127
EPI_ISL_437988	2020-03-13	Europe	Austria	20C	H127
EPI_ISL_437989	2020-03-13	Europe	Austria	20C	H127
EPI_ISL_438026	2020-03-11	Europe	Austria	20C	H127
EPI_ISL_438029	2020-03-13	Europe	Austria	20C	H127
EPI_ISL_438034	2020-03-14	Europe	Austria	20C	H127
EPI_ISL_438035	2020-03-14	Europe	Austria	20C	H127
EPI_ISL_438036	2020-03-14	Europe	Austria	20C	H127
EPI_ISL_438037	2020-03-14	Europe	Austria	20C	H127
EPI_ISL_438042	2020-03-15	Europe	Austria	20C	H127
EPI_ISL_438043	2020-03-15	Europe	Austria	20C	H127
EPI_ISL_438062	2020-03-18	Europe	Austria	20C	H127
EPI_ISL_438115	2020-03-27	Europe	Austria	20C	H127
EPI_ISL_438140	2020-04-01	North America	USA	20C	H127
EPI_ISL_438144	2020-04-04	North America	USA	20C	H127
EPI_ISL_438149	2020-04-13	North America	USA	20C	H127
EPI_ISL_438152	2020-03-26	North America	USA	20C	H127
EPI_ISL_438154	2020-03-20	North America	USA	20C	H127
EPI_ISL_438156	2020-04-15	North America	USA	20C	H127
EPI_ISL_438158	2020-04-18	North America	USA	20C	H127
EPI_ISL_438169	2020-04-23	North America	USA	20C	H127
EPI_ISL_438190	2020-04-17	North America	USA	20C	H127
EPI_ISL_438191	2020-04-17	North America	USA	20C	H127
EPI_ISL_438192	2020-04-16	North America	USA	20C	H127
EPI_ISL_438209	2020-04-21	North America	USA	20C	H127
EPI_ISL_438212	2020-04-21	North America	USA	20C	H127
EPI_ISL_438213	2020-04-21	North America	USA	20C	H127
EPI_ISL_438224	2020-03-26	North America	USA	20C	H127
EPI_ISL_438233	2020-03-08	North America	USA	20C	H127
EPI_ISL_438237	2020-03-20	North America	USA	20C	H127
EPI_ISL_441372	2020-03-22	Europe	United Kingdom	20C	H127
EPI_ISL_441411	2020-03-14	Europe	United Kingdom	20C	H127
EPI_ISL_441932	2020-04-08	Europe	United Kingdom	20C	H127
EPI_ISL_442370	2020-04-10	Europe	United Kingdom	20C	H127
EPI_ISL_443202	2020-03-18	Asia	Singapore	20C	H127
EPI_ISL_443217	2020-03-21	Asia	Singapore	20C	H127
EPI_ISL_443235	2020-03-17	Asia	Singapore	20C	H127
EPI_ISL_443243	2020-03-18	Asia	Singapore	20C	H127
EPI_ISL_444552	2020-03-18	North America	USA	20C	H127
EPI_ISL_444576	2020-03-19	North America	USA	20C	H127
EPI_ISL_444592	2020-03-20	North America	USA	20C	H127
EPI_ISL_444621	2020-03-30	North America	USA	20C	H127
EPI_ISL_444627	2020-03-30	North America	USA	20C	H127
EPI_ISL_444629	2020-03-30	North America	USA	20C	H127
EPI_ISL_444645	2020-03-29	North America	USA	20C	H127
EPI_ISL_444658	2020-03-30	North America	USA	20C	H127
EPI_ISL_444665	2020-03-30	North America	USA	20C	H127
EPI_ISL_444668	2020-03-30	North America	USA	20C	H127
EPI_ISL_444669	2020-03-31	North America	USA	20C	H127
EPI_ISL_444685	2020-03-30	North America	USA	20C	H127
EPI_ISL_444686	2020-03-30	North America	USA	20C	H127
EPI_ISL_444691	2020-03-30	North America	USA	20C	H127
EPI_ISL_444716	2020-04-03	North America	USA	20C	H127
EPI_ISL_444723	2020-04-03	North America	USA	20C	H127
EPI_ISL_444747	2020-04-02	North America	USA	20C	H127
EPI_ISL_444752	2020-04-02	North America	USA	20C	H127
EPI_ISL_444775	2020-03-17	North America	USA	20C	H127
EPI_ISL_444777	2020-03-18	North America	USA	20C	H127
EPI_ISL_444790	2020-03-18	North America	USA	20C	H127
EPI_ISL_444817	2020-03-11	Europe	Denmark	20C	H127
EPI_ISL_444820	2020-03-11	Europe	Denmark	20C	H127
EPI_ISL_444823	2020-03-11	Europe	Denmark	20C	H127
EPI_ISL_444827	2020-03-11	Europe	Denmark	20C	H127
EPI_ISL_444829	2020-03-11	Europe	Denmark	20C	H127
EPI_ISL_444836	2020-03-09	Europe	Denmark	20C	H127
EPI_ISL_444837	2020-03-09	Europe	Denmark	20C	H127
EPI_ISL_444839	2020-03-09	Europe	Denmark	20C	H127
EPI_ISL_444840	2020-03-09	Europe	Denmark	20C	H127
EPI_ISL_444841	2020-03-10	Europe	Denmark	20C	H127
EPI_ISL_444866	2020-03-27	Europe	Denmark	20C	H127
EPI_ISL_444875	2020-03-28	Europe	Denmark	20C	H127
EPI_ISL_444890	2020-03-11	Europe	Denmark	20C	H127
EPI_ISL_444891	2020-03-11	Europe	Denmark	20C	H127
EPI_ISL_444898	2020-03-18	Europe	Denmark	20C	H127
EPI_ISL_444908	2020-03-28	Europe	Denmark	20C	H127
EPI_ISL_445081	2020-03-23	North America	USA	20C	H127
EPI_ISL_445098	2020-03-14	North America	USA	20C	H127
EPI_ISL_445107	2020-03-25	North America	USA	20C	H127
EPI_ISL_445114	2020-03-28	North America	USA	20C	H127
EPI_ISL_445283	2020-03-19	South America	Chile	20C	H127
EPI_ISL_445284	2020-03-19	South America	Chile	20C	H127
EPI_ISL_445290	2020-03-21	South America	Chile	20C	H127
EPI_ISL_445291	2020-03-21	South America	Chile	20C	H127
EPI_ISL_445294	2020-03-21	South America	Chile	20C	H127
EPI_ISL_445365	2020-03-20	South America	Chile	20C	H127
EPI_ISL_445372	2020-03-30	South America	Chile	20C	H127
EPI_ISL_447285	2020-03-27	Asia	Israel	20C	H127
EPI_ISL_447288	2020-03-26	Asia	Israel	20C	H127
EPI_ISL_447291	2020-03-26	Asia	Israel	20C	H127
EPI_ISL_447293	2020-03-25	Asia	Israel	20C	H127
EPI_ISL_447295	2020-03-25	Asia	Israel	20C	H127
EPI_ISL_447296	2020-03-24	Asia	Israel	20C	H127
EPI_ISL_447301	2020-03-24	Asia	Israel	20C	H127
EPI_ISL_447308	2020-03-21	Asia	Israel	20C	H127
EPI_ISL_447310	2020-03-21	Asia	Israel	20C	H127
EPI_ISL_447361	2020-04-01	Asia	Israel	20C	H127
EPI_ISL_447388	2020-03-29	Asia	Israel	20C	H127
EPI_ISL_447408	2020-03-17	Asia	Israel	20C	H127
EPI_ISL_447449	2020-03-29	Asia	Israel	20A	H127
EPI_ISL_447462	2020-04-16	Asia	Israel	--	H127
EPI_ISL_447467	2020-04-15	Asia	Israel	20A	H127
EPI_ISL_447663	NA	Europe	France	20C	H127
EPI_ISL_447671	NA	Europe	France	20C	H127
EPI_ISL_447673	NA	Europe	France	20C	H127
EPI_ISL_447675	NA	Europe	France	20C	H127
EPI_ISL_447705	NA	Europe	France	20C	H127
EPI_ISL_447708	NA	Europe	France	20C	H127
EPI_ISL_447724	NA	Europe	France	20C	H127
EPI_ISL_447735	2020-03-26	South America	Colombia	20C	H127
EPI_ISL_447766	2020-04-01	South America	Colombia	20C	H127
EPI_ISL_447768	2020-03-31	South America	Colombia	20C	H127
EPI_ISL_447771	2020-04-01	South America	Colombia	20C	H127
EPI_ISL_447774	2020-04-01	South America	Colombia	20C	H127
EPI_ISL_447775	2020-04-01	South America	Colombia	20C	H127
EPI_ISL_447785	2020-04-02	South America	Colombia	20C	H127
EPI_ISL_447786	2020-04-03	South America	Colombia	20C	H127
EPI_ISL_447791	2020-04-03	South America	Colombia	20C	H127
EPI_ISL_447793	2020-04-03	South America	Colombia	20C	H127
EPI_ISL_448673	NA	Europe	United Kingdom	20C	H127
EPI_ISL_448723	NA	Europe	United Kingdom	20C	H127
EPI_ISL_448834	2020-04-15	Europe	United Kingdom	20C	H127
EPI_ISL_448877	2020-04-16	Europe	United Kingdom	20C	H127
EPI_ISL_449652	2020-04-04	Europe	United Kingdom	--	H127
EPI_ISL_449831	2020-04-07	North America	USA	20C	H127
EPI_ISL_449840	2020-04-08	North America	USA	20C	H127
EPI_ISL_449846	2020-04-07	North America	USA	20C	H127
EPI_ISL_449847	2020-04-07	North America	USA	20C	H127
EPI_ISL_449848	2020-04-07	North America	USA	20C	H127
EPI_ISL_449849	2020-04-07	North America	USA	20C	H127
EPI_ISL_449873	2020-04-10	North America	USA	20C	H127
EPI_ISL_449874	2020-04-09	North America	USA	20C	H127
EPI_ISL_449875	2020-04-09	North America	USA	20C	H127
EPI_ISL_449878	2020-04-09	North America	USA	20C	H127
EPI_ISL_449924	2020-04-11	North America	USA	20C	H127
EPI_ISL_449937	2020-04-14	North America	USA	20C	H127
EPI_ISL_449938	2020-04-14	North America	USA	20C	H127
EPI_ISL_449943	2020-04-14	North America	USA	20C	H127
EPI_ISL_449944	2020-04-14	North America	USA	20C	H127
EPI_ISL_449945	2020-04-14	North America	USA	20C	H127
EPI_ISL_449946	2020-04-14	North America	USA	20C	H127
EPI_ISL_449947	2020-04-14	North America	USA	20C	H127
EPI_ISL_449948	2020-04-14	North America	USA	20C	H127
EPI_ISL_449949	2020-04-14	North America	USA	20C	H127
EPI_ISL_449951	2020-04-14	North America	USA	20C	H127
EPI_ISL_449954	2020-04-14	North America	USA	20C	H127
EPI_ISL_449955	2020-04-14	North America	USA	20C	H127
EPI_ISL_450000	2020-04-16	North America	USA	20C	H127
EPI_ISL_450004	2020-03-21	North America	USA	20C	H127
EPI_ISL_450008	2020-03-22	North America	USA	20C	H127
EPI_ISL_450009	2020-03-21	North America	USA	20C	H127
EPI_ISL_450010	2020-03-21	North America	USA	20C	H127
[truncated: 12,208 more rows]
