# Supplementary material for: Intercontinental transmission and local demographic expansion of SARS-CoV-2
Source: Epidemiol Infect. 2021 Apr 13;149:e94. doi: 10.1017/S0950268821000777 (PMC8060534; doi:10.1017/S0950268821000777)
Supplement: Supplementary file 1 [file S0950268821000777sup001.zip › Table_S2.xlsx]

## Sheet: Table S2
Table S2: Details of intercontinental transmissions.
Haplotypes	Time	Location 1	Transmission time	Location 2
H1025_H6127	2020-03-09	North America	2020-03-24	Oceania
H1025_H6675	2020-03-09	North America	2020-04-11	Oceania
H1027_H6674	2020-02-26	Europe	2020-03-13	South America
H1035_H1243	2020-02-29	North America	2020-03-26	Oceania
H1035_H1661	2020-02-29	North America	2020-03-29	Oceania
H1075_H2869	2020-03-19	North America	2020-03-31	South America
H1075_H3797	2020-03-19	North America	2020-04-06	Asia
H1244_H4485	2020-03-26	Oceania	2020-03-30	North America
H1248_H3028	2020-02-05	Europe	2020-03-15	South America
H125_H3549	2020-03-17	Asia	2020-04-10	Europe
H1262_H2010	2020-03-18	Europe	2020-04-10	North America
H133_H1177	2020-03-02	Europe	2020-03-07	North America
H133_H6281	2020-03-02	Europe	2020-03-11	Oceania
H1332_H8331	2020-02-17	Asia	2020-02-24	North America
H1347_H5976	2020-03-11	North America	2020-03-17	Oceania
H1398_H4432	2020-03-14	Asia	2020-04-13	North America
H1495_H2352	2020-03-03	Europe	2020-03-16	Asia
H1496_H1716	2020-02-28	Europe	2020-03-13	South America
H1496_H5467	2020-02-28	Europe	2020-03-17	Oceania
H1496_H6689	2020-02-28	Europe	2020-03-16	South America
H15_H7118	2020-02-27	Europe	2020-03-16	Central America
H1511_H3677	2020-03-03	Europe	2020-03-16	South America
H1517_H5370	2020-03-10	Asia	2020-03-18	Africa
H1534_H2967	2020-02-27	Europe	2020-04-07	North America
H1534_H4019	2020-02-27	Europe	2020-03-16	Asia
H1534_H4332	2020-02-27	Europe	2020-04-02	Asia
H1534_H5965	2020-02-27	Europe	2020-03-25	North America
H1575_H2010	2020-03-11	Europe	2020-04-10	North America
H1579_H8183	2020-02-15	Asia	2020-02-18	North America
H1581_H8327	2020-02-15	Asia	2020-02-17	North America
H1622_H3196	2020-03-14	North America	2020-03-17	Europe
H1649_H3509	2020-03-26	North America	2020-04-08	Europe
H1667_H3411	2020-02-29	Oceania	2020-03-10	Asia
H1696_H4085	2020-03-20	North America	2020-03-26	Europe
H1707_H6231	2020-03-26	North America	2020-03-28	Europe
H1716_H2461	2020-03-13	South America	2020-03-19	Europe
H1716_H5403	2020-03-13	South America	2020-03-30	North America
H1716_H6494	2020-03-13	South America	2020-03-30	North America
H1716_H7914	2020-03-13	South America	2020-03-19	North America
H1732_H4114	2020-04-01	Oceania	2020-04-02	Europe
H1762_H4083	2020-01-24	Asia	2020-03-25	Europe
H1762_H5519	2020-01-24	Asia	2020-03-21	Europe
H1762_H7044	2020-01-24	Asia	2020-03-13	Europe
H1780_H2426	2020-03-14	North America	2020-03-17	Europe
H1780_H6894	2020-03-14	North America	2020-03-23	Europe
H1780_H7943	2020-03-14	North America	2020-03-21	Europe
H184_H2266	2020-02-27	Europe	2020-03-12	North America
H184_H2377	2020-02-27	Europe	2020-03-10	North America
H184_H795	2020-02-27	Europe	2020-03-25	North America
H1863_H4282	2020-03-14	Europe	2020-03-22	Asia
H1879_H4545	2020-03-21	North America	2020-03-24	Europe
H194_H2716	2020-03-03	Europe	2020-03-05	North America
H194_H2856	2020-03-03	Europe	2020-03-22	North America
H194_H4699	2020-03-03	Europe	2020-03-29	North America
H194_H7633	2020-03-03	Europe	2020-03-14	North America
H1982_H3701	2020-03-17	Africa	2020-04-05	South America
H1983_H6883	2020-03-06	Europe	2020-03-20	Oceania
H2012_H2689	2020-03-30	North America	2020-04-03	Europe
H2055_H3883	2020-03-13	North America	2020-04-29	Europe
H2081_H6458	2020-01-10	Asia	2020-01-24	Oceania
H2081_H8214	2020-01-10	Asia	2020-01-22	North America
H2081_H8256	2020-01-10	Asia	2020-02-11	North America
H2108_H7595	2020-01-25	Oceania	2020-03-25	Europe
H2108_H8255	2020-01-25	Oceania	2020-02-07	Europe
H2111_H8531	2020-01-05	Asia	2020-03-21	North America
H2126_H6248	2020-03-09	Europe	2020-03-26	Africa
H2275_H5662	2020-03-20	Asia	2020-03-31	Europe
H2310_H4344	2020-02-29	North America	2020-03-29	Asia
H2310_H5196	2020-02-29	North America	2020-04-06	Oceania
H2310_H5542	2020-02-29	North America	2020-03-19	Oceania
H2354_H5474	2020-03-18	Europe	2020-03-21	Oceania
H2354_H6292	2020-03-18	Europe	2020-03-28	Oceania
H2377_H7021	2020-03-10	North America	2020-03-28	Europe
H2436_H5519	2020-03-11	North America	2020-03-21	Europe
H2438_H2623	2020-01-23	North America	2020-01-30	Asia
H2515_H4839	2020-04-06	Europe	2020-04-23	Africa
H2523_H5496	2020-03-18	Oceania	2020-03-22	Europe
H2527_H3006	2020-03-13	North America	2020-04-01	Europe
H2527_H7029	2020-03-13	North America	2020-04-01	Europe
H2533_H3902	2020-03-11	North America	2020-03-19	Europe
H2607_H5868	2020-03-17	North America	2020-03-26	Europe
H2627_H8531	2020-02-01	Asia	2020-03-21	North America
H2670_H5113	2020-01-25	Asia	2020-03-10	Europe
H2714_H6684	2020-03-04	South America	2020-03-16	Europe
H2714_H7595	2020-03-04	South America	2020-03-25	Europe
H2714_H8130	2020-03-04	South America	2020-03-31	Asia
H2716_H4654	2020-03-05	North America	2020-03-15	Asia
H2730_H6291	2020-03-09	Europe	2020-03-24	Oceania
H2756_H6976	2020-03-17	Europe	2020-04-13	North America
H2871_H5886	2020-04-04	South America	2020-04-19	Europe
H289_H1696	2020-03-13	Europe	2020-03-20	North America
H295_H2288	2020-02-26	Europe	2020-03-17	Asia
H295_H2959	2020-02-26	Europe	2020-04-03	South America
H295_H496	2020-02-26	Europe	2020-03-26	Asia
H295_H5537	2020-02-26	Europe	2020-03-08	Oceania
H303_H2108	2019-12-30	Asia	2020-01-25	Oceania
H303_H2369	2019-12-30	Asia	2020-01-22	Oceania
H303_H3773	2019-12-30	Asia	2020-02-28	Oceania
H303_H5552	2019-12-30	Asia	2020-03-24	Oceania
H303_H6290	2019-12-30	Asia	2020-03-19	Oceania
H3058_H3828	2020-01-18	Asia	2020-03-29	Europe
H3058_H8258	2020-01-18	Asia	2020-01-29	North America
H306_H2429	2020-01-29	Asia	2020-03-24	Europe
H3126_H4781	2020-03-10	South America	2020-03-17	North America
H314_H6806	2020-03-25	Oceania	2020-03-28	Europe
H315_H6219	2020-03-16	Oceania	2020-04-04	Europe
H3333_H5743	2020-03-10	Europe	2020-04-03	North America
H3347_H3499	2020-03-22	Asia	2020-04-07	Europe
H3359_H6015	2020-03-18	North America	2020-03-27	Europe
H338_H3686	2020-02-09	Europe	2020-04-02	South America
H338_H5142	2020-02-09	Europe	2020-02-29	South America
H3602_H8551	2020-03-12	South America	2020-04-06	North America
H3646_H4216	2020-03-16	North America	2020-03-17	Asia
H3725_H5166	2020-03-22	Europe	2020-03-27	South America
H3776_H3821	2020-03-02	Oceania	2020-03-11	Asia
H3776_H3880	2020-03-02	Oceania	2020-03-15	North America
H3814_H7563	2020-03-07	North America	2020-03-20	Asia
H387_H3246	2020-02-20	North America	2020-03-29	Asia
H387_H4458	2020-02-20	North America	2020-03-30	Europe
H387_H4694	2020-02-20	North America	2020-03-24	Asia
H3893_H4027	2020-03-19	North America	2020-04-06	Asia
H391_H7783	2020-02-29	Europe	2020-03-19	Africa
H4028_H6743	2020-03-31	Europe	2020-04-08	North America
H404_H1075	2020-03-12	Europe	2020-03-19	North America
H404_H3610	2020-03-12	Europe	2020-03-23	South America
H404_H6905	2020-03-12	Europe	2020-03-26	Asia
H4143_H8366	2020-03-17	Europe	2020-04-02	North America
H417_H3902	2020-03-13	Asia	2020-03-19	Europe
H4216_H5570	2020-03-17	Asia	2020-04-09	Europe
H4216_H7436	2020-03-17	Asia	2020-03-30	Europe
H4216_H7650	2020-03-17	Asia	2020-03-24	Europe
H423_H4384	2020-03-13	Europe	2020-03-22	Oceania
H437_H1740	2020-03-17	Europe	2020-03-23	Oceania
H4641_H8049	2020-03-02	Europe	2020-03-13	North America
H4662_H7034	2020-03-12	Asia	2020-03-31	Europe
H4692_H5486	2020-03-12	Europe	2020-03-25	Oceania
H4710_H5677	2020-03-17	Europe	2020-03-26	Oceania
H486_H3685	2020-03-02	Europe	2020-04-01	South America
H486_H4465	2020-03-02	Europe	2020-03-15	Asia
H486_H5364	2020-03-02	Europe	2020-04-11	South America
H486_H5472	2020-03-02	Europe	2020-03-21	Oceania
H4924_H8049	2020-03-11	Europe	2020-03-13	North America
H5025_H6995	2020-03-20	Africa	2020-03-29	Europe
H5033_H8531	2020-03-02	Europe	2020-03-21	North America
H507_H3125	2020-03-06	Europe	2020-03-10	South America
H507_H979	2020-03-06	Europe	2020-03-14	North America
H5113_H6449	2020-03-10	Europe	2020-03-17	North America
H5149_H6616	2020-03-13	Europe	2020-03-21	North America
H5166_H5394	2020-03-27	South America	2020-04-21	North America
H5291_H6738	2020-03-11	Europe	2020-04-07	North America
H5294_H7214	2020-03-11	Europe	2020-03-13	Asia
H534_H2268	2020-03-07	Europe	2020-03-18	Asia
H534_H7218	2020-03-07	Europe	2020-03-18	Asia
H5385_H7736	2020-03-12	North America	2020-03-30	Europe
H5491_H7876	2020-03-17	Oceania	2020-03-22	Europe
H5519_H6161	2020-03-21	Europe	2020-03-26	Asia
H5556_H6046	2020-03-26	Oceania	2020-04-01	North America
H5685_H6349	2020-02-18	Asia	2020-02-27	North America
H58_H7120	2020-02-20	Europe	2020-03-25	Central America
H6_H139	2020-02-27	Europe	2020-03-13	Africa
H6055_H7436	2020-03-18	North America	2020-03-30	Europe
H609_H4163	2020-03-26	Europe	2020-04-15	Africa
H609_H4164	2020-03-26	Europe	2020-04-15	Africa
H609_H4166	2020-03-26	Europe	2020-04-17	Africa
H6231_H6488	2020-03-28	Europe	2020-03-30	North America
H6290_H7642	2020-03-19	Oceania	2020-03-24	Europe
H6368_H8064	2020-03-11	Oceania	2020-03-23	North America
H647_H2876	2020-03-05	North America	2020-04-07	South America
H647_H6288	2020-03-05	North America	2020-03-17	Oceania
H6711_H7054	2020-03-10	Oceania	2020-03-16	Europe
H6711_H7202	2020-03-10	Oceania	2020-03-24	Europe
H694_H5361	2020-03-16	Europe	2020-04-03	South America
H694_H5362	2020-03-16	Europe	2020-04-04	South America
H7_H117	2020-01-29	Europe	2020-03-10	Asia
H7_H416	2020-01-29	Europe	2020-02-07	Asia
H7_H4991	2020-01-29	Europe	2020-03-15	Asia
H7_H5846	2020-01-29	Europe	2020-02-27	Asia
H7030_H8355	2020-04-01	Europe	2020-04-02	North America
H755_H5073	2020-03-04	North America	2020-03-11	South America
H756_H3335	2020-03-11	North America	2020-03-15	Europe
H758_H3326	2020-03-25	Europe	2020-03-26	Asia
H7633_H7652	2020-03-14	North America	2020-03-22	Europe
H834_H5468	2020-03-03	North America	2020-03-17	Oceania
H845_H4081	2020-03-05	North America	2020-03-15	Europe
H869_H1662	2020-03-20	Europe	2020-03-28	Oceania
H9_H2285	2020-03-04	Europe	2020-03-17	Asia
H9_H4997	2020-03-04	Europe	2020-03-28	Asia
H977_H7217	2020-03-12	Europe	2020-03-16	Asia
H983_H3247	2020-03-07	Oceania	2020-04-01	Asia
H983_H3322	2020-03-07	Oceania	2020-03-19	Asia
H983_H7119	2020-03-07	Oceania	2020-03-17	Central America
H992_H1461	2020-03-20	Europe	2020-04-19	North America
H998_H1151	2020-03-10	Oceania	2020-04-29	Europe
H1	2020-03-08	Europe	2020-03-19	Asia
H1	2020-03-08	Europe	2020-03-24	Oceania
H1	2020-03-08	Europe	2020-03-31	South America
H10	2020-02-24	Europe	2020-02-27	North America
H10	2020-02-24	Europe	2020-03-01	Asia
H10	2020-02-24	Europe	2020-03-02	Oceania
H10	2020-02-24	Europe	2020-03-07	South America
H1026	2020-03-12	North America	2020-04-08	Europe
H1026	2020-03-12	North America	2020-04-22	Asia
H1027	2020-02-26	Europe	2020-03-20	North America
H1027	2020-02-26	Europe	2020-04-20	Asia
H1035	2020-02-29	North America	2020-03-02	Asia
H1035	2020-02-29	North America	2020-03-09	South America
H1035	2020-02-29	North America	2020-03-11	Europe
H1061	2020-03-09	Europe	2020-03-17	Oceania
H1075	2020-03-19	North America	2020-03-20	Europe
H1177	2020-03-07	North America	2020-03-08	Europe
H12	2020-02-28	North America	2020-03-01	Europe
H12	2020-02-28	North America	2020-03-01	Asia
H12	2020-02-28	North America	2020-03-04	South America
H12	2020-02-28	North America	2020-03-12	Oceania
H1203	2020-03-07	North America	2020-03-11	Europe
H1216	2020-03-13	Europe	2020-03-20	North America
H1248	2020-02-05	Europe	2020-03-16	North America
H1258	2020-03-13	North America	2020-03-17	Oceania
H127	2020-02-21	Europe	2020-03-02	North America
H127	2020-02-21	Europe	2020-03-10	South America
H127	2020-02-21	Europe	2020-03-10	Asia
H127	2020-02-21	Europe	2020-03-14	Oceania
H1380	2020-04-07	Europe	2020-04-10	Oceania
H139	2020-03-13	Africa	2020-03-27	Europe
H1398	2020-03-14	Asia	2020-03-30	Africa
H1403	2020-03-06	Europe	2020-03-11	North America
H1403	2020-03-06	Europe	2020-03-13	Asia
H1403	2020-03-06	Europe	2020-03-21	Oceania
H1413	2020-03-15	Asia	2020-03-17	Europe
H1432	2020-03-20	Europe	2020-04-05	North America
H15	2020-02-27	Europe	2020-03-05	North America
H15	2020-02-27	Europe	2020-03-09	South America
H15	2020-02-27	Europe	2020-03-16	Asia
H15	2020-02-27	Europe	2020-03-24	Oceania
H1517	2020-03-10	Asia	2020-03-16	Europe
H1526	2020-03-10	North America	2020-03-28	South America
H1526	2020-03-10	North America	2020-04-03	Asia
H1534	2020-02-27	Europe	2020-03-13	Oceania
H1534	2020-02-27	Europe	2020-03-14	South America
H1557	2020-03-13	Oceania	2020-03-17	Europe
H1559	2020-03-07	Asia	2020-03-10	Oceania
H1565	2020-01-19	North America	2020-01-21	Asia
H1570	2020-02-21	Europe	2020-03-13	Asia
H1571	2020-02-25	Europe	2020-03-03	South America
H1571	2020-02-25	Europe	2020-03-14	North America
H1571	2020-02-25	Europe	2020-03-17	Africa
H1571	2020-02-25	Europe	2020-03-17	Asia
H1572	2020-03-11	North America	2020-03-12	Asia
H1594	2020-03-16	Asia	2020-03-16	Europe
H1654	2020-03-19	North America	2020-03-31	Oceania
H17	2020-03-01	Europe	2020-03-11	South America
H1716	2020-03-13	South America	2020-04-08	Oceania
H1724	2020-03-20	North America	2020-03-27	Oceania
H1731	2020-03-18	Asia	2020-03-24	Europe
H1731	2020-03-18	Asia	2020-04-01	Oceania
H1734	2020-03-28	Oceania	2020-03-30	North America
H1759	2020-03-05	South America	2020-04-22	Europe
H1762	2020-01-24	Asia	2020-02-29	Oceania
H1762	2020-01-24	Asia	2020-03-03	North America
H179	2020-03-01	Europe	2020-03-02	South America
H179	2020-03-01	Europe	2020-03-05	Asia
H179	2020-03-01	Europe	2020-03-18	Oceania
H179	2020-03-01	Europe	2020-03-22	North America
H1832	2020-03-06	Europe	2020-03-22	Oceania
H1849	2020-03-14	North America	2020-03-30	Oceania
H1864	2020-03-14	North America	2020-03-20	Oceania
H1864	2020-03-14	North America	2020-03-21	Europe
H1872	2020-03-16	North America	2020-03-27	Europe
H1885	2020-03-11	North America	2020-03-17	Asia
H194	2020-03-03	Europe	2020-03-14	Oceania
H1961	2020-03-16	Asia	2020-03-29	Europe
H1982	2020-03-17	Africa	2020-03-28	Europe
H1983	2020-03-06	Europe	2020-03-20	Africa
H1998	2020-03-23	Europe	2020-03-29	Asia
H2001	2020-03-12	Asia	2020-03-18	Europe
H2027	2020-01-22	Asia	2020-01-31	North America
H2080	2020-01-24	Asia	2020-01-28	Europe
H2080	2020-01-24	Asia	2020-03-12	North America
H2108	2020-01-25	Oceania	2020-01-27	Asia
H2111	2020-01-05	Asia	2020-01-24	Oceania
H2111	2020-01-05	Asia	2020-02-03	Europe
H2126	2020-03-09	Europe	2020-03-09	North America
H2151	2020-03-17	Europe	2020-03-27	North America
H2168	2020-03-16	Europe	2020-03-31	North America
H2204	2020-02-28	Europe	2020-03-21	South America
H2230	2020-03-05	South America	2020-03-15	Asia
H225	2020-02-26	Europe	2020-03-08	Oceania
H225	2020-02-26	Europe	2020-03-13	Asia
H225	2020-02-26	Europe	2020-03-13	North America
H225	2020-02-26	Europe	2020-03-14	South America
H2266	2020-03-12	North America	2020-03-18	Asia
H229	2020-03-16	Oceania	2020-04-11	Europe
H2300	2020-03-12	Europe	2020-03-19	North America
H2305	2020-03-14	Europe	2020-03-16	North America
H2307	2020-03-13	North America	2020-03-26	Asia
H2307	2020-03-13	North America	2020-03-29	Europe
H2309	2020-03-14	North America	2020-03-25	Europe
H2310	2020-02-29	North America	2020-03-02	Africa
H2310	2020-02-29	North America	2020-03-12	Europe
H2353	2020-03-10	North America	2020-03-11	Asia
H2354	2020-03-18	Asia	2020-03-18	Europe
H2374	2020-03-12	North America	2020-03-30	Europe
H2447	2020-03-09	North America	2020-03-16	South America
H2461	2020-03-19	Europe	2020-03-21	South America
H2461	2020-03-19	Europe	2020-03-24	North America
H2510	2020-03-18	Asia	2020-04-03	Europe
H2670	2020-01-25	Asia	2020-01-28	Oceania
H2670	2020-01-25	Asia	2020-02-06	North America
H2714	2020-03-04	South America	2020-03-05	North America
H2716	2020-03-05	North America	2020-03-09	Europe
H2733	2020-03-11	North America	2020-03-13	Europe
H2755	2020-03-05	Europe	2020-03-07	North America
H2771	2020-02-28	Oceania	2020-03-01	Asia
H295	2020-02-26	Europe	2020-03-02	North America
H2958	2020-03-13	North America	2020-03-18	Asia
H2958	2020-03-13	North America	2020-04-01	South America
H3025	2020-02-25	Europe	2020-03-11	North America
H3025	2020-02-25	Europe	2020-03-12	South America
H303	2019-12-30	Asia	2020-01-21	North America
H303	2019-12-30	Asia	2020-03-04	Europe
H303	2019-12-30	Asia	2020-03-06	Africa
H3031	2020-03-02	North America	2020-03-16	South America
H306	2020-01-29	Asia	2020-02-17	North America
H306	2020-01-29	Asia	2020-02-24	Oceania
H3104	2020-03-17	Europe	2020-04-28	Asia
H3196	2020-03-17	Asia	2020-03-17	Europe
H3196	2020-03-17	Asia	2020-03-20	North America
H3335	2020-03-15	Europe	2020-03-16	South America
H338	2020-02-09	Europe	2020-03-16	Oceania
H338	2020-02-09	Europe	2020-03-16	Asia
H338	2020-02-09	Europe	2020-03-26	North America
H3469	2020-03-18	Asia	2020-03-25	Europe
H358	2020-03-11	North America	2020-03-20	Europe
H3606	2020-03-17	South America	2020-03-23	Europe
H370	2020-03-23	Asia	2020-03-27	Oceania
H371	2020-03-17	North America	2020-03-19	Oceania
H371	2020-03-17	North America	2020-03-23	Europe
H3723	2020-03-18	Europe	2020-04-01	North America
H3776	2020-03-02	Oceania	2020-03-25	Europe
H387	2020-02-20	North America	2020-03-18	Oceania
H391	2020-02-29	Europe	2020-03-04	North America
H391	2020-02-29	Europe	2020-03-25	Asia
H391	2020-02-29	Europe	2020-03-27	Oceania
H4043	2020-03-08	Europe	2020-03-18	Central America
H4043	2020-03-08	Europe	2020-03-21	Oceania
H406	2020-03-09	Europe	2020-03-30	Africa
H411	2020-03-29	North America	2020-04-04	Europe
H4345	2020-03-26	Asia	2020-04-03	North America
H437	2020-03-17	Europe	2020-03-19	Asia
H4384	2020-03-22	Oceania	2020-03-25	Europe
H4414	2020-03-19	Asia	2020-03-30	Europe
H4465	2020-03-15	Asia	2020-03-31	Europe
H4692	2020-03-12	Europe	2020-03-20	Asia
H478	2020-04-14	Oceania	2020-04-17	Europe
H4781	2020-03-17	North America	2020-04-17	Europe
H48	2020-03-04	Europe	2020-03-15	South America
H48	2020-03-04	Europe	2020-03-18	Africa
H48	2020-03-04	Europe	2020-03-24	North America
H48	2020-03-04	Europe	2020-03-31	Oceania
H48	2020-03-04	Europe	2020-04-16	Asia
H486	2020-03-02	Europe	2020-03-20	Central America
H486	2020-03-02	Europe	2020-03-28	Africa
H4900	2020-03-20	Europe	2020-04-07	North America
H493	2020-03-19	Asia	2020-03-21	Oceania
H4992	2020-03-18	North America	2020-03-23	Asia
H5064	2020-03-08	Europe	2020-03-23	North America
H5198	2020-03-24	North America	2020-03-31	Europe
H5226	2020-03-05	South America	2020-03-29	Europe
H5368	2020-03-30	North America	2020-04-18	South America
H5531	2020-03-05	Europe	2020-03-10	Oceania
H565	2020-03-09	Asia	2020-03-30	Europe
H5772	2020-03-17	North America	2020-03-19	Europe
H58	2020-02-20	Europe	2020-02-25	South America
H58	2020-02-20	Europe	2020-03-07	North America
H58	2020-02-20	Europe	2020-03-08	Asia
H58	2020-02-20	Europe	2020-03-10	Oceania
H58	2020-02-20	Europe	2020-04-27	Africa
H5981	2020-03-10	Europe	2020-03-22	Oceania
H6	2020-02-27	Europe	2020-03-03	South America
H6	2020-02-27	Europe	2020-03-20	North America
H6	2020-02-27	Europe	2020-03-30	Asia
H6089	2020-03-08	Europe	2020-03-21	Oceania
H6250	2020-03-09	Europe	2020-03-31	North America
H6256	2020-03-13	North America	2020-03-15	Oceania
H6433	2020-03-22	South America	2020-03-31	Europe
H647	2020-03-05	North America	2020-03-11	Europe
H6575	2020-03-08	North America	2020-03-18	Europe
H6730	2020-03-16	Europe	2020-03-30	North America
H694	2020-03-16	Europe	2020-03-27	Africa
H7	2020-01-29	Europe	2020-03-09	South America
H7015	2019-12-30	Asia	2020-02-10	North America
H7048	2020-03-18	Europe	2020-03-31	North America
H737	2020-03-15	Europe	2020-03-20	Asia
H753	2020-03-15	Europe	2020-03-23	North America
H754	2020-03-17	Europe	2020-03-21	Africa
H755	2020-03-04	North America	2020-03-23	Europe
H762	2020-03-17	North America	2020-03-27	Europe
H838	2020-03-05	North America	2020-03-07	Europe
H841	2020-03-07	North America	2020-03-21	South America
H845	2020-03-05	North America	2020-03-15	Oceania
H861	2020-02-27	Europe	2020-02-27	North America
H87	2020-03-12	Europe	2020-03-15	North America
H876	2020-03-10	Europe	2020-03-16	Asia
H876	2020-03-10	Europe	2020-03-18	North America
H9	2020-03-04	Europe	2020-03-10	North America
H970	2020-03-12	Europe	2020-03-15	North America
H979	2020-03-14	North America	2020-03-20	Europe
H983	2020-03-07	Oceania	2020-03-10	North America
H983	2020-03-07	Oceania	2020-03-17	Europe
H998	2020-03-10	Oceania	2020-03-12	North America
H998	2020-03-10	Oceania	2020-03-17	Asia
H998	2020-03-10	Oceania	2020-03-21	Africa
