# Supplementary material for: Intercontinental transmission and local demographic expansion of SARS-CoV-2
Source: Epidemiol Infect. 2021 Apr 13;149:e94. doi: 10.1017/S0950268821000777 (PMC8060534; doi:10.1017/S0950268821000777)
Supplement: Supplementary file 1 [file S0950268821000777sup001.zip › Table_S3.xlsx]

## Sheet: information
Table S3: Information of the demographic expansions identified in this study.
Central Haplotype	First reported time	Countries
H1	2020-03-08	32
H10	2020-02-24	47
H1005	2020-03-16	3
H1025	2020-03-09	27
H1026	2020-03-12	28
H1027	2020-02-26	40
H1035	2020-02-29	22
H1177	2020-03-07	11
H119	2020-03-11	2
H12	2020-02-28	42
H1248	2020-02-05	22
H1260	2020-03-22	30
H127	2020-02-21	37
H13	2020-03-08	24
H133	2020-03-02	11
H1403	2020-03-06	10
H15	2020-02-27	42
H1517	2020-03-10	20
H1526	2020-03-10	7
H1534	2020-02-27	31
H1571	2020-02-25	19
H1716	2020-03-13	8
H1762	2020-01-24	13
H179	2020-03-01	44
H1863	2020-03-14	6
H1885	2020-03-11	2
H190	2020-03-12	24
H191	2020-03-12	16
H194	2020-03-03	33
H1998	2020-03-23	10
H2010	2020-04-10	30
H2081	2020-01-10	8
H2108	2020-01-25	21
H2111	2020-01-05	12
H2126	2020-03-09	14
H2151	2020-03-17	3
H225	2020-02-26	20
H2307	2020-03-13	27
H2309	2020-03-14	27
H2310	2020-02-29	10
H249	2020-03-23	1
H2605	2020-03-13	2
H2704	2020-03-23	41
H2716	2020-03-05	15
H2755	2020-03-05	6
H295	2020-02-26	43
H303	2019-12-30	25
H306	2020-01-29	22
H311	2020-03-20	31
H315	2020-03-16	3
H3196	2020-03-17	28
H338	2020-02-09	15
H358	2020-03-11	4
H371	2020-03-17	27
H3776	2020-03-02	12
H3842	2020-03-17	7
H387	2020-02-20	8
H391	2020-02-29	18
H3948	2020-03-16	28
H3952	2020-03-19	30
H404	2020-03-12	32
H406	2020-03-09	3
H48	2020-03-04	35
H486	2020-03-02	19
H507	2020-03-06	5
H508	2020-03-19	1
H5769	2020-03-16	3
H5791	2020-03-13	27
H58	2020-02-20	47
H6	2020-02-27	15
H620	2020-03-12	1
H621	2020-03-12	13
H647	2020-03-05	26
H7	2020-01-29	17
H834	2020-03-03	2
H845	2020-03-05	4
H849	2020-03-28	1
H861	2020-02-27	20
H869	2020-03-20	8
H876	2020-03-10	10
H9	2020-03-04	12
H909	2020-03-18	1
H91	2020-03-23	4
H915	2020-03-15	2
H956	2020-04-04	42
H970	2020-03-12	28
H983	2020-03-07	7
H998	2020-03-10	15
