# Supplementary material for: Intercontinental transmission and local demographic expansion of SARS-CoV-2
Source: Epidemiol Infect. 2021 Apr 13;149:e94. doi: 10.1017/S0950268821000777 (PMC8060534; doi:10.1017/S0950268821000777)
Supplement: Supplementary file 1 [file S0950268821000777sup001.zip › Table_S4.xlsx]

## Sheet: all.expansion
Table S4: Information of sequences associated with demographic expansions.
ID	Collection.date	clade	Haplotype	Central haplotype of expansion
EPI_ISL_422864	2020-03-08	20A	H1	H1
EPI_ISL_415462	2020-03-09	20A	H1	H1
EPI_ISL_422863	2020-03-09	20A	H1	H1
EPI_ISL_422870	2020-03-09	20A	H1	H1
EPI_ISL_422879	2020-03-09	20A	H1	H1
EPI_ISL_422862	2020-03-09	20A	H7845	H1
EPI_ISL_422662	2020-03-10	20A	H1	H1
EPI_ISL_422876	2020-03-11	20A	H1	H1
EPI_ISL_422678	2020-03-11	20A	H7787	H1
EPI_ISL_422866	2020-03-11	20A	H7847	H1
EPI_ISL_422867	2020-03-11	20A	H7847	H1
EPI_ISL_422897	2020-03-11	20A	H7847	H1
EPI_ISL_415488	2020-03-13	20A	H5069	H1
EPI_ISL_417582	2020-03-17	20A	H1	H1
EPI_ISL_438056	2020-03-17	20A	H1	H1
EPI_ISL_422668	2020-03-17	20A	H7055	H1
EPI_ISL_417641	2020-03-18	20A	H1	H1
EPI_ISL_422890	2020-03-18	20A	H1	H1
EPI_ISL_437966	2020-03-18	20A	H4405	H1
EPI_ISL_422669	2020-03-18	20A	H7056	H1
EPI_ISL_422853	2020-03-18	20A	H7056	H1
EPI_ISL_420082	2020-03-19	20A	H1	H1
EPI_ISL_422892	2020-03-19	20A	H1	H1
EPI_ISL_422693	2020-03-20	20A	H1	H1
EPI_ISL_422859	2020-03-20	20A	H1	H1
EPI_ISL_422860	2020-03-20	20A	H7844	H1
EPI_ISL_422692	2020-03-21	20A	H1	H1
EPI_ISL_438079	2020-03-21	20A	H1	H1
EPI_ISL_422697	2020-03-21	20A	H7027	H1
EPI_ISL_422722	2020-03-23	20A	H1	H1
EPI_ISL_422935	2020-03-23	20A	H1	H1
EPI_ISL_422925	2020-03-23	20A	H7419	H1
EPI_ISL_422934	2020-03-23	20A	H7423	H1
EPI_ISL_422714	2020-03-23	20A	H7653	H1
EPI_ISL_426904	2020-03-24	20A	H1	H1
EPI_ISL_438096	2020-03-24	20A	H1	H1
EPI_ISL_438103	2020-03-25	20A	H1	H1
EPI_ISL_422735	2020-03-25	20A	H7653	H1
EPI_ISL_422942	2020-03-26	20A	H7426	H1
EPI_ISL_422569	2020-03-27	20A	H7019	H1
EPI_ISL_422960	2020-03-29	20A	H7027	H1
EPI_ISL_422632	2020-03-30	20A	H7027	H1
EPI_ISL_422795	2020-03-30	20A	H7027	H1
EPI_ISL_447760	2020-03-31	20A	H1	H1
EPI_ISL_422629	2020-03-31	20A	H7027	H1
EPI_ISL_433211	2020-04-01	20A	H3077	H1
EPI_ISL_451603	2020-04-01	20A	H367	H1
EPI_ISL_422605	2020-04-01	20A	H7027	H1
EPI_ISL_422616	2020-04-02	20A	H7027	H1
EPI_ISL_422625	2020-04-02	20A	H7027	H1
EPI_ISL_437932	2020-02-24	20B	H10	H10
EPI_ISL_412912	2020-02-25	20B	H3025	H10
EPI_ISL_419656	2020-02-26	20B	H1199	H10
EPI_ISL_416142	2020-02-26	20B	H2751	H10
EPI_ISL_412972	2020-02-27	20B	H10	H10
EPI_ISL_437993	2020-02-27	20B	H1199	H10
EPI_ISL_414012	2020-02-27	20B	H1327	H10
EPI_ISL_413020	2020-02-27	20B	H184	H10
EPI_ISL_415698	2020-02-27	20B	H5949	H10
EPI_ISL_415699	2020-02-27	20B	H5949	H10
EPI_ISL_417922	2020-02-28	20B	H10	H10
EPI_ISL_437994	2020-02-28	20B	H1199	H10
EPI_ISL_437995	2020-02-28	20B	H1199	H10
EPI_ISL_415700	2020-02-28	20B	H1496	H10
EPI_ISL_413022	2020-02-29	20B	H10	H10
EPI_ISL_415129	2020-02-29	20B	H10	H10
EPI_ISL_415459	2020-02-29	20B	H1247	H10
EPI_ISL_415457	2020-02-29	20B	H1496	H10
EPI_ISL_419556	2020-02-29	20B	H8470	H10
EPI_ISL_419557	2020-02-29	20B	H8470	H10
EPI_ISL_415157	2020-03-01	20B	H10	H10
EPI_ISL_447330	2020-03-01	20B	H10	H10
EPI_ISL_414023	2020-03-01	20B	H1247	H10
EPI_ISL_415158	2020-03-01	20B	H1564	H10
EPI_ISL_415703	2020-03-01	20B	H5516	H10
EPI_ISL_416519	2020-03-02	20B	H10	H10
EPI_ISL_420785	2020-03-02	20B	H10	H10
EPI_ISL_437996	2020-03-02	20B	H1199	H10
EPI_ISL_416471	2020-03-02	20B	H1564	H10
EPI_ISL_416472	2020-03-02	20B	H1564	H10
EPI_ISL_417428	2020-03-02	20B	H6926	H10
EPI_ISL_413579	2020-03-03	20B	H10	H10
EPI_ISL_413587	2020-03-03	20B	H10	H10
EPI_ISL_416732	2020-03-03	20B	H10	H10
EPI_ISL_437999	2020-03-03	20B	H10	H10
EPI_ISL_437997	2020-03-03	20B	H1199	H10
EPI_ISL_437998	2020-03-03	20B	H1199	H10
EPI_ISL_430837	2020-03-03	20B	H5371	H10
EPI_ISL_434697	2020-03-03	20B	H5371	H10
EPI_ISL_417244	2020-03-03	20B	H6244	H10
EPI_ISL_429447	2020-03-03	20B	H6943	H10
EPI_ISL_420787	2020-03-03	20B	H8460	H10
EPI_ISL_417422	2020-03-04	20B	H10	H10
EPI_ISL_429341	2020-03-04	20B	H10	H10
EPI_ISL_450511	2020-03-04	20B	H10	H10
EPI_ISL_438003	2020-03-04	20B	H1199	H10
EPI_ISL_438004	2020-03-04	20B	H1199	H10
EPI_ISL_438005	2020-03-04	20B	H1199	H10
EPI_ISL_438006	2020-03-04	20B	H1199	H10
EPI_ISL_418011	2020-03-04	20B	H3336	H10
EPI_ISL_417004	2020-03-05	20B	H10	H10
EPI_ISL_417260	2020-03-05	20B	H10	H10
EPI_ISL_420337	2020-03-05	20B	H10	H10
EPI_ISL_420344	2020-03-05	20B	H10	H10
EPI_ISL_429138	2020-03-05	20B	H10	H10
EPI_ISL_420330	2020-03-05	20B	H1564	H10
EPI_ISL_420331	2020-03-05	20B	H1564	H10
EPI_ISL_414580	2020-03-05	20B	H1759	H10
EPI_ISL_416036	2020-03-05	20B	H2230	H10
EPI_ISL_418366	2020-03-05	20B	H2375	H10
EPI_ISL_420367	2020-03-05	20B	H7404	H10
EPI_ISL_416430	2020-03-06	20B	H10	H10
EPI_ISL_416431	2020-03-06	20B	H10	H10
EPI_ISL_420332	2020-03-06	20B	H10	H10
EPI_ISL_420335	2020-03-06	20B	H10	H10
EPI_ISL_420336	2020-03-06	20B	H10	H10
EPI_ISL_420341	2020-03-06	20B	H10	H10
EPI_ISL_427647	2020-03-06	20B	H10	H10
EPI_ISL_427648	2020-03-06	20B	H10	H10
EPI_ISL_438010	2020-03-06	20B	H1199	H10
EPI_ISL_438011	2020-03-06	20B	H1199	H10
EPI_ISL_414470	2020-03-06	20B	H1673	H10
EPI_ISL_417425	2020-03-06	20B	H2176	H10
EPI_ISL_417297	2020-03-06	20B	H6244	H10
EPI_ISL_420328	2020-03-06	20B	H7329	H10
EPI_ISL_420333	2020-03-06	20B	H7331	H10
EPI_ISL_416428	2020-03-07	20B	H10	H10
EPI_ISL_420352	2020-03-07	20B	H10	H10
EPI_ISL_420600	2020-03-07	20B	H10	H10
EPI_ISL_435303	2020-03-07	20B	H10	H10
EPI_ISL_435305	2020-03-07	20B	H10	H10
EPI_ISL_438013	2020-03-07	20B	H1199	H10
EPI_ISL_438014	2020-03-07	20B	H1199	H10
EPI_ISL_438015	2020-03-07	20B	H1199	H10
EPI_ISL_438016	2020-03-07	20B	H1199	H10
EPI_ISL_438017	2020-03-07	20B	H1199	H10
EPI_ISL_417992	2020-03-07	20B	H184	H10
EPI_ISL_418013	2020-03-07	20B	H184	H10
EPI_ISL_425804	2020-03-07	20B	H4574	H10
EPI_ISL_420323	2020-03-07	20B	H7328	H10
EPI_ISL_417993	2020-03-08	20B	H10	H10
EPI_ISL_427653	2020-03-08	20B	H10	H10
EPI_ISL_429353	2020-03-08	20B	H10	H10
EPI_ISL_430862	2020-03-08	20B	H10	H10
EPI_ISL_438018	2020-03-08	20B	H1199	H10
EPI_ISL_438019	2020-03-08	20B	H1199	H10
EPI_ISL_417995	2020-03-08	20B	H184	H10
EPI_ISL_418580	2020-03-08	20B	H2175	H10
EPI_ISL_418581	2020-03-08	20B	H2176	H10
EPI_ISL_417994	2020-03-08	20B	H3336	H10
EPI_ISL_416734	2020-03-09	20B	H10	H10
EPI_ISL_417311	2020-03-09	20B	H10	H10
EPI_ISL_425799	2020-03-09	20B	H10	H10
EPI_ISL_427652	2020-03-09	20B	H10	H10
EPI_ISL_429414	2020-03-09	20B	H10	H10
EPI_ISL_434484	2020-03-09	20B	H10	H10
EPI_ISL_435308	2020-03-09	20B	H10	H10
EPI_ISL_438022	2020-03-09	20B	H1199	H10
EPI_ISL_438023	2020-03-09	20B	H1199	H10
EPI_ISL_438024	2020-03-09	20B	H1199	H10
EPI_ISL_418014	2020-03-09	20B	H3336	H10
EPI_ISL_418015	2020-03-09	20B	H3336	H10
EPI_ISL_435310	2020-03-09	20B	H565	H10
EPI_ISL_415532	2020-03-09	20B	H5737	H10
EPI_ISL_418362	2020-03-10	20B	H10	H10
EPI_ISL_418365	2020-03-10	20B	H10	H10
EPI_ISL_418584	2020-03-10	20B	H10	H10
EPI_ISL_428671	2020-03-10	20B	H10	H10
EPI_ISL_429408	2020-03-10	20B	H10	H10
EPI_ISL_429425	2020-03-10	20B	H10	H10
EPI_ISL_429507	2020-03-10	20B	H10	H10
EPI_ISL_434476	2020-03-10	20B	H10	H10
EPI_ISL_435312	2020-03-10	20B	H10	H10
EPI_ISL_441410	2020-03-10	20B	H10	H10
EPI_ISL_450113	2020-03-10	20B	H10	H10
EPI_ISL_438025	2020-03-10	20B	H1199	H10
EPI_ISL_418001	2020-03-10	20B	H184	H10
EPI_ISL_429157	2020-03-10	20B	H3333	H10
EPI_ISL_418016	2020-03-10	20B	H3336	H10
EPI_ISL_435311	2020-03-10	20B	H4462	H10
EPI_ISL_415476	2020-03-10	20B	H5062	H10
EPI_ISL_417191	2020-03-10	20B	H6081	H10
EPI_ISL_415787	2020-03-10	20B	H8450	H10
EPI_ISL_416676	2020-03-11	20B	H10	H10
EPI_ISL_417196	2020-03-11	20B	H10	H10
EPI_ISL_417458	2020-03-11	20B	H10	H10
EPI_ISL_418002	2020-03-11	20B	H10	H10
EPI_ISL_418363	2020-03-11	20B	H10	H10
EPI_ISL_419301	2020-03-11	20B	H10	H10
EPI_ISL_425836	2020-03-11	20B	H10	H10
EPI_ISL_425844	2020-03-11	20B	H10	H10
EPI_ISL_429119	2020-03-11	20B	H10	H10
EPI_ISL_434479	2020-03-11	20B	H10	H10
EPI_ISL_429122	2020-03-11	20B	H1564	H10
EPI_ISL_428863	2020-03-11	20B	H1986	H10
EPI_ISL_428864	2020-03-11	20B	H1986	H10
EPI_ISL_421351	2020-03-11	20B	H3025	H10
EPI_ISL_425822	2020-03-11	20B	H4582	H10
EPI_ISL_427300	2020-03-11	20B	H5076	H10
EPI_ISL_427301	2020-03-11	20B	H5076	H10
EPI_ISL_434473	2020-03-11	20B	H7062	H10
EPI_ISL_434474	2020-03-11	20B	H7063	H10
EPI_ISL_418367	2020-03-12	20B	H10	H10
EPI_ISL_419302	2020-03-12	20B	H10	H10
EPI_ISL_419303	2020-03-12	20B	H10	H10
EPI_ISL_419309	2020-03-12	20B	H10	H10
EPI_ISL_425468	2020-03-12	20B	H10	H10
EPI_ISL_425470	2020-03-12	20B	H10	H10
EPI_ISL_425830	2020-03-12	20A	H10	H10
EPI_ISL_429123	2020-03-12	20B	H10	H10
EPI_ISL_434472	2020-03-12	20B	H10	H10
EPI_ISL_437249	2020-03-12	20B	H10	H10
EPI_ISL_437969	2020-03-12	20B	H10	H10
EPI_ISL_429125	2020-03-12	20B	H1564	H10
EPI_ISL_430854	2020-03-12	20B	H1564	H10
EPI_ISL_418368	2020-03-12	20B	H2376	H10
EPI_ISL_445331	2020-03-12	20B	H3025	H10
EPI_ISL_450094	2020-03-12	20B	H3025	H10
EPI_ISL_418004	2020-03-12	20B	H3332	H10
EPI_ISL_416697	2020-03-13	20B	H10	H10
EPI_ISL_417362	2020-03-13	20B	H10	H10
EPI_ISL_418056	2020-03-13	20B	H10	H10
EPI_ISL_418364	2020-03-13	20B	H10	H10
EPI_ISL_419310	2020-03-13	20B	H10	H10
EPI_ISL_428868	2020-03-13	20B	H10	H10
EPI_ISL_434486	2020-03-13	20B	H10	H10
EPI_ISL_450101	2020-03-13	20B	H10	H10
EPI_ISL_450100	2020-03-13	20B	H1041	H10
EPI_ISL_438031	2020-03-13	20B	H1199	H10
EPI_ISL_437990	2020-03-13	20B	H184	H10
EPI_ISL_418813	2020-03-13	20B	H2527	H10
EPI_ISL_445271	2020-03-13	20B	H3025	H10
EPI_ISL_418007	2020-03-13	20B	H3333	H10
EPI_ISL_418008	2020-03-13	20B	H3334	H10
EPI_ISL_425791	2020-03-13	20B	H4579	H10
EPI_ISL_425817	2020-03-13	20B	H4579	H10
EPI_ISL_425739	2020-03-13	20B	H4718	H10
EPI_ISL_425839	2020-03-13	20B	H4870	H10
EPI_ISL_417796	2020-03-13	20B	H5148	H10
EPI_ISL_419311	2020-03-13	20B	H7323	H10
EPI_ISL_420129	2020-03-13	20B	H7724	H10
EPI_ISL_417407	2020-03-14	20B	H10	H10
EPI_ISL_417464	2020-03-14	20B	H10	H10
EPI_ISL_418256	2020-03-14	20B	H10	H10
EPI_ISL_418258	2020-03-14	20B	H10	H10
EPI_ISL_427392	2020-03-14	20B	H10	H10
EPI_ISL_434478	2020-03-14	20B	H10	H10
EPI_ISL_440380	2020-03-14	20B	H10	H10
EPI_ISL_417525	2020-03-14	20B	H1595	H10
EPI_ISL_417509	2020-03-14	20B	H1864	H10
EPI_ISL_421352	2020-03-14	20B	H3025	H10
EPI_ISL_421353	2020-03-14	20B	H3025	H10
EPI_ISL_445270	2020-03-14	20B	H3025	H10
EPI_ISL_419396	2020-03-14	20B	H7634	H10
EPI_ISL_419548	2020-03-15	--	H10	H10
EPI_ISL_450232	2020-03-15	20B	H10	H10
EPI_ISL_451131	2020-03-15	20B	H10	H10
EPI_ISL_438041	2020-03-15	20B	H1199	H10
EPI_ISL_438044	2020-03-15	20B	H1199	H10
EPI_ISL_428491	2020-03-15	20B	H1595	H10
EPI_ISL_431180	2020-03-15	20B	H2230	H10
EPI_ISL_445275	2020-03-15	20B	H3025	H10
EPI_ISL_445276	2020-03-15	20B	H3025	H10
EPI_ISL_418019	2020-03-15	20B	H3333	H10
EPI_ISL_417813	2020-03-15	20B	H5148	H10
EPI_ISL_427560	2020-03-15	20B	H5758	H10
EPI_ISL_434725	2020-03-15	20B	H7682	H10
EPI_ISL_417733	2020-03-16	20B	H10	H10
EPI_ISL_418018	2020-03-16	20B	H10	H10
EPI_ISL_418889	2020-03-16	20B	H10	H10
EPI_ISL_422427	2020-03-16	20B	H10	H10
EPI_ISL_428824	2020-03-16	20B	H10	H10
EPI_ISL_429213	2020-03-16	20B	H10	H10
EPI_ISL_430003	2020-03-16	20B	H10	H10
EPI_ISL_434477	2020-03-16	20B	H10	H10
EPI_ISL_434482	2020-03-16	20B	H10	H10
EPI_ISL_435125	2020-03-16	20B	H10	H10
EPI_ISL_436291	2020-03-16	20B	H10	H10
EPI_ISL_438049	2020-03-16	20B	H1199	H10
EPI_ISL_428490	2020-03-16	20B	H1594	H10
EPI_ISL_437205	2020-03-16	20B	H1594	H10
EPI_ISL_451716	2020-03-16	20B	H184	H10
EPI_ISL_418235	2020-03-16	20B	H2167	H10
EPI_ISL_431240	2020-03-16	20B	H2230	H10
EPI_ISL_443199	2020-03-16	20B	H2355	H10
EPI_ISL_451694	2020-03-16	20B	H298	H10
EPI_ISL_434647	2020-03-16	20B	H3022	H10
EPI_ISL_445277	2020-03-16	20B	H3025	H10
EPI_ISL_445359	2020-03-16	20B	H3025	H10
EPI_ISL_429993	2020-03-16	20B	H4995	H10
EPI_ISL_417826	2020-03-16	20B	H5148	H10
EPI_ISL_429163	2020-03-16	20B	H5302	H10
EPI_ISL_430864	2020-03-16	20B	H5302	H10
EPI_ISL_451711	2020-03-16	20B	H533	H10
EPI_ISL_430002	2020-03-16	20B	H6475	H10
EPI_ISL_427587	2020-03-16	20B	H960	H10
EPI_ISL_427591	2020-03-16	20B	H960	H10
EPI_ISL_418257	2020-03-17	20B	H10	H10
EPI_ISL_418426	2020-03-17	20B	H10	H10
EPI_ISL_418708	2020-03-17	20B	H10	H10
EPI_ISL_419304	2020-03-17	20B	H10	H10
EPI_ISL_419440	2020-03-17	20B	H10	H10
EPI_ISL_421464	2020-03-17	20B	H10	H10
EPI_ISL_426359	2020-03-17	20B	H10	H10
EPI_ISL_426631	2020-03-17	20B	H10	H10
EPI_ISL_429994	2020-03-17	20B	H10	H10
EPI_ISL_429999	2020-03-17	20B	H10	H10
EPI_ISL_434729	2020-03-17	20B	H10	H10
EPI_ISL_441436	2020-03-17	20B	H10	H10
EPI_ISL_445317	2020-03-17	20B	H10	H10
EPI_ISL_445319	2020-03-17	20B	H10	H10
EPI_ISL_445321	2020-03-17	20B	H10	H10
EPI_ISL_438059	2020-03-17	20B	H1199	H10
EPI_ISL_417564	2020-03-17	20B	H195	H10
EPI_ISL_417567	2020-03-17	20B	H196	H10
EPI_ISL_436384	2020-03-17	20B	H204	H10
EPI_ISL_418681	2020-03-17	20B	H2323	H10
EPI_ISL_418704	2020-03-17	20B	H2756	H10
EPI_ISL_445281	2020-03-17	20B	H3025	H10
EPI_ISL_418023	2020-03-17	20B	H3341	H10
EPI_ISL_425359	2020-03-17	20B	H4143	H10
EPI_ISL_447409	2020-03-17	20B	H4608	H10
EPI_ISL_450238	2020-03-17	20B	H5590	H10
EPI_ISL_429169	2020-03-17	20B	H6100	H10
EPI_ISL_429227	2020-03-17	20B	H6310	H10
EPI_ISL_430004	2020-03-17	20B	H6475	H10
EPI_ISL_419305	2020-03-18	20B	H10	H10
EPI_ISL_419438	2020-03-18	20A	H10	H10
EPI_ISL_420043	2020-03-18	20B	H10	H10
EPI_ISL_420587	2020-03-18	20B	H10	H10
EPI_ISL_421448	2020-03-18	20B	H10	H10
EPI_ISL_421452	2020-03-18	20B	H10	H10
EPI_ISL_421453	2020-03-18	20B	H10	H10
EPI_ISL_425125	2020-03-18	20B	H10	H10
EPI_ISL_425348	2020-03-18	20B	H10	H10
EPI_ISL_426357	2020-03-18	20B	H10	H10
EPI_ISL_426360	2020-03-18	20B	H10	H10
EPI_ISL_436227	2020-03-18	20B	H10	H10
EPI_ISL_436238	2020-03-18	20B	H10	H10
EPI_ISL_441422	2020-03-18	20B	H10	H10
EPI_ISL_441428	2020-03-18	20B	H10	H10
EPI_ISL_443214	2020-03-18	20B	H10	H10
EPI_ISL_437206	2020-03-18	20B	H1594	H10
EPI_ISL_422416	2020-03-18	20B	H1595	H10
EPI_ISL_443210	2020-03-18	20B	H1731	H10
EPI_ISL_418264	2020-03-18	20B	H2211	H10
EPI_ISL_443204	2020-03-18	20B	H2265	H10
EPI_ISL_422901	2020-03-18	20B	H2354	H10
EPI_ISL_443197	2020-03-18	20B	H2354	H10
EPI_ISL_421724	2020-03-18	20B	H3025	H10
EPI_ISL_435699	2020-03-18	20B	H3317	H10
EPI_ISL_424974	2020-03-18	20B	H3469	H10
EPI_ISL_419387	2020-03-18	20B	H3568	H10
EPI_ISL_421450	2020-03-18	20B	H3568	H10
EPI_ISL_421451	2020-03-18	20B	H3568	H10
EPI_ISL_421455	2020-03-18	20B	H3569	H10
EPI_ISL_445361	2020-03-18	20B	H3693	H10
EPI_ISL_421483	2020-03-18	20B	H3723	H10
EPI_ISL_427735	2020-03-18	20B	H5470	H10
EPI_ISL_427043	2020-03-18	20B	H6688	H10
EPI_ISL_424978	2020-03-18	20B	H7231	H10
EPI_ISL_422854	2020-03-18	20B	H7842	H10
EPI_ISL_420309	2020-03-19	20B	H10	H10
EPI_ISL_420565	2020-03-19	20B	H10	H10
EPI_ISL_422492	2020-03-19	20B	H10	H10
EPI_ISL_425292	2020-03-19	20B	H10	H10
EPI_ISL_425361	2020-03-19	20B	H10	H10
EPI_ISL_425527	2020-03-19	20B	H10	H10
EPI_ISL_434470	2020-03-19	20B	H10	H10
EPI_ISL_434787	2020-03-19	20B	H10	H10
EPI_ISL_436718	2020-03-19	20B	H10	H10
EPI_ISL_424389	2020-03-19	20B	H195	H10
EPI_ISL_424390	2020-03-19	20B	H196	H10
EPI_ISL_445315	2020-03-19	20B	H3025	H10
EPI_ISL_421456	2020-03-19	20B	H3570	H10
EPI_ISL_423013	2020-03-19	20B	H3891	H10
EPI_ISL_423015	2020-03-19	20B	H3893	H10
EPI_ISL_447323	2020-03-19	20B	H4414	H10
EPI_ISL_424415	2020-03-19	20B	H447	H10
EPI_ISL_429718	2020-03-19	20B	H5228	H10
EPI_ISL_430007	2020-03-19	20B	H6478	H10
EPI_ISL_421484	2020-03-19	20B	H900	H10
EPI_ISL_425283	2020-03-20	20B	H10	H10
EPI_ISL_425288	2020-03-20	20B	H10	H10
EPI_ISL_429228	2020-03-20	20B	H10	H10
EPI_ISL_431117	2020-03-20	20B	H10	H10
EPI_ISL_434458	2020-03-20	20B	H10	H10
EPI_ISL_436719	2020-03-20	20B	H10	H10
EPI_ISL_436720	2020-03-20	20B	H10	H10
EPI_ISL_436723	2020-03-20	20A	H10	H10
EPI_ISL_437959	2020-03-20	20B	H10	H10
EPI_ISL_443218	2020-03-20	20B	H10	H10
EPI_ISL_443223	2020-03-20	20B	H10	H10
EPI_ISL_438071	2020-03-20	20B	H1199	H10
EPI_ISL_438074	2020-03-20	20B	H1199	H10
EPI_ISL_438075	2020-03-20	20B	H1199	H10
EPI_ISL_437256	2020-03-20	20B	H1594	H10
EPI_ISL_441424	2020-03-20	20B	H1602	H10
EPI_ISL_451540	2020-03-20	20B	H1854	H10
EPI_ISL_427789	2020-03-20	20B	H1864	H10
EPI_ISL_424494	2020-03-20	20B	H196	H10
EPI_ISL_424506	2020-03-20	20B	H196	H10
EPI_ISL_428888	2020-03-20	20B	H1995	H10
EPI_ISL_443219	2020-03-20	20B	H2275	H10
EPI_ISL_450150	2020-03-20	20B	H3025	H10
EPI_ISL_421462	2020-03-20	20B	H3573	H10
EPI_ISL_421489	2020-03-20	20B	H3726	H10
EPI_ISL_421494	2020-03-20	20B	H3728	H10
EPI_ISL_427784	2020-03-20	20B	H5555	H10
EPI_ISL_427788	2020-03-20	20B	H5555	H10
EPI_ISL_434469	2020-03-20	20B	H6688	H10
EPI_ISL_419306	2020-03-20	20B	H7390	H10
EPI_ISL_419307	2020-03-20	20B	H7390	H10
EPI_ISL_444277	2020-03-20	20B	H7562	H10
EPI_ISL_436265	2020-03-20	20B	H86	H10
EPI_ISL_436721	2020-03-20	20B	H924	H10
EPI_ISL_436722	2020-03-20	20B	H924	H10
EPI_ISL_420567	2020-03-21	20B	H10	H10
EPI_ISL_420912	2020-03-21	20B	H10	H10
EPI_ISL_421479	2020-03-21	20B	H10	H10
EPI_ISL_421480	2020-03-21	20B	H10	H10
EPI_ISL_427719	2020-03-21	20B	H10	H10
EPI_ISL_435426	2020-03-21	20B	H10	H10
EPI_ISL_439056	2020-03-21	20B	H10	H10
EPI_ISL_441375	2020-03-21	20B	H10	H10
EPI_ISL_441405	2020-03-21	20B	H10	H10
EPI_ISL_445302	2020-03-21	20B	H10	H10
EPI_ISL_438077	2020-03-21	20B	H1202	H10
EPI_ISL_429203	2020-03-21	20B	H1496	H10
EPI_ISL_422687	2020-03-21	20B	H1864	H10
EPI_ISL_445080	2020-03-21	20B	H1864	H10
EPI_ISL_426356	2020-03-21	20B	H2056	H10
EPI_ISL_443220	2020-03-21	20B	H2276	H10
EPI_ISL_421473	2020-03-21	20B	H3568	H10
EPI_ISL_421475	2020-03-21	20B	H3568	H10
EPI_ISL_421476	2020-03-21	20B	H3568	H10
EPI_ISL_421478	2020-03-21	20B	H3568	H10
EPI_ISL_421468	2020-03-21	20B	H3573	H10
EPI_ISL_421469	2020-03-21	20B	H3573	H10
EPI_ISL_421471	2020-03-21	20B	H3573	H10
EPI_ISL_425875	2020-03-21	20B	H3661	H10
EPI_ISL_440144	2020-03-21	20B	H462	H10
EPI_ISL_425891	2020-03-21	20B	H4940	H10
EPI_ISL_420279	2020-03-21	20B	H6323	H10
EPI_ISL_420940	2020-03-21	20B	H660	H10
EPI_ISL_430464	2020-03-21	20B	H6903	H10
EPI_ISL_430468	2020-03-21	20B	H6903	H10
EPI_ISL_436724	2020-03-21	20B	H931	H10
EPI_ISL_418655	2020-03-22	20B	H10	H10
EPI_ISL_419178	2020-03-22	20B	H10	H10
EPI_ISL_421485	2020-03-22	20B	H10	H10
EPI_ISL_421486	2020-03-22	20B	H10	H10
EPI_ISL_421490	2020-03-22	20B	H10	H10
EPI_ISL_423712	2020-03-22	20B	H10	H10
EPI_ISL_428903	2020-03-22	20B	H10	H10
EPI_ISL_437236	2020-03-22	20B	H10	H10
EPI_ISL_437260	2020-03-22	20B	H10	H10
EPI_ISL_441371	2020-03-22	20B	H10	H10
EPI_ISL_451969	2020-03-22	20B	H10	H10
EPI_ISL_451970	2020-03-22	20B	H184	H10
EPI_ISL_418651	2020-03-22	20B	H2724	H10
EPI_ISL_418661	2020-03-22	20B	H2724	H10
EPI_ISL_418664	2020-03-22	20B	H2724	H10
EPI_ISL_421488	2020-03-22	20B	H3573	H10
EPI_ISL_429864	2020-03-22	20B	H5355	H10
EPI_ISL_432177	2020-03-22	20B	H5496	H10
EPI_ISL_427781	2020-03-22	20B	H5553	H10
EPI_ISL_427674	2020-03-22	20B	H5982	H10
EPI_ISL_420568	2020-03-23	20B	H10	H10
EPI_ISL_420569	2020-03-23	20B	H10	H10
EPI_ISL_420583	2020-03-23	20B	H10	H10
EPI_ISL_423129	2020-03-23	20B	H10	H10
EPI_ISL_423830	2020-03-23	20B	H10	H10
EPI_ISL_423834	2020-03-23	20B	H10	H10
EPI_ISL_423839	2020-03-23	20B	H10	H10
EPI_ISL_423847	2020-03-23	20B	H10	H10
EPI_ISL_425902	2020-03-23	20B	H10	H10
EPI_ISL_432220	2020-03-23	20B	H10	H10
EPI_ISL_434463	2020-03-23	20B	H10	H10
EPI_ISL_434465	2020-03-23	20B	H10	H10
EPI_ISL_441357	2020-03-23	20B	H10	H10
EPI_ISL_441360	2020-03-23	20B	H10	H10
EPI_ISL_447128	2020-03-23	20B	H10	H10
EPI_ISL_447130	2020-03-23	20B	H10	H10
EPI_ISL_441399	2020-03-23	20B	H1605	H10
EPI_ISL_423761	2020-03-23	20B	H2214	H10
EPI_ISL_423799	2020-03-23	20B	H2323	H10
EPI_ISL_418317	2020-03-23	20B	H2371	H10
EPI_ISL_433304	2020-03-23	20B	H3013	H10
EPI_ISL_445223	2020-03-23	20B	H3022	H10
EPI_ISL_445298	2020-03-23	20B	H3025	H10
EPI_ISL_445300	2020-03-23	20B	H3043	H10
EPI_ISL_423150	2020-03-23	20B	H4627	H10
EPI_ISL_439882	2020-03-23	20B	H5020	H10
EPI_ISL_429873	2020-03-23	20B	H5288	H10
EPI_ISL_427771	2020-03-23	20B	H5547	H10
EPI_ISL_437094	2020-03-23	20B	H5803	H10
EPI_ISL_437096	2020-03-23	20B	H5804	H10
EPI_ISL_434651	2020-03-23	20B	H7089	H10
EPI_ISL_420411	2020-03-23	20B	H7498	H10
EPI_ISL_420416	2020-03-23	20B	H7498	H10
EPI_ISL_420418	2020-03-24	20B	H10	H10
EPI_ISL_420421	2020-03-24	20B	H10	H10
EPI_ISL_420426	2020-03-24	20B	H10	H10
EPI_ISL_421499	2020-03-24	20B	H10	H10
EPI_ISL_421768	2020-03-24	20B	H10	H10
EPI_ISL_423073	2020-03-24	20B	H10	H10
EPI_ISL_423074	2020-03-24	20B	H10	H10
EPI_ISL_423771	2020-03-24	20B	H10	H10
EPI_ISL_428917	2020-03-24	20B	H10	H10
EPI_ISL_429231	2020-03-24	20B	H10	H10
EPI_ISL_429232	2020-03-24	20B	H10	H10
EPI_ISL_429991	2020-03-24	20B	H10	H10
EPI_ISL_434653	2020-03-24	20B	H10	H10
EPI_ISL_437090	2020-03-24	20B	H10	H10
EPI_ISL_437952	2020-03-24	20B	H10	H10
EPI_ISL_447299	2020-03-24	20A	H10	H10
EPI_ISL_447594	2020-03-24	20B	H10	H10
EPI_ISL_448820	2020-03-24	20B	H1054	H10
EPI_ISL_441427	2020-03-24	20B	H1605	H10
EPI_ISL_423132	2020-03-24	20B	H1731	H10
EPI_ISL_428895	2020-03-24	20B	H1999	H10
EPI_ISL_423065	2020-03-24	20B	H2214	H10
EPI_ISL_423241	2020-03-24	20B	H2214	H10
EPI_ISL_423837	2020-03-24	20B	H2214	H10
EPI_ISL_423072	2020-03-24	20B	H2323	H10
EPI_ISL_420171	2020-03-24	20B	H2372	H10
EPI_ISL_420173	2020-03-24	20B	H2372	H10
EPI_ISL_429484	2020-03-24	20B	H3025	H10
EPI_ISL_421496	2020-03-24	20B	H3568	H10
EPI_ISL_421497	2020-03-24	20B	H3568	H10
EPI_ISL_421498	2020-03-24	20B	H3568	H10
EPI_ISL_423092	2020-03-24	20B	H3837	H10
EPI_ISL_437948	2020-03-24	20B	H4312	H10
EPI_ISL_435145	2020-03-24	20B	H4666	H10
EPI_ISL_427308	2020-03-24	20B	H5035	H10
EPI_ISL_427309	2020-03-24	20B	H5035	H10
EPI_ISL_420433	2020-03-24	20B	H7592	H10
EPI_ISL_420254	2020-03-25	20B	H10	H10
EPI_ISL_420439	2020-03-25	20B	H10	H10
EPI_ISL_421785	2020-03-25	20B	H10	H10
EPI_ISL_421790	2020-03-25	20B	H10	H10
EPI_ISL_421804	2020-03-25	20B	H10	H10
EPI_ISL_421809	2020-03-25	20B	H10	H10
EPI_ISL_422437	2020-03-25	20B	H10	H10
EPI_ISL_423218	2020-03-25	20B	H10	H10
EPI_ISL_423223	2020-03-25	20B	H10	H10
EPI_ISL_427338	2020-03-25	20B	H10	H10
EPI_ISL_427339	2020-03-25	20B	H10	H10
EPI_ISL_429549	2020-03-25	20B	H10	H10
EPI_ISL_430112	2020-03-25	20B	H10	H10
EPI_ISL_435427	2020-03-25	20B	H10	H10
EPI_ISL_435428	2020-03-25	20B	H10	H10
EPI_ISL_437954	2020-03-25	20B	H10	H10
EPI_ISL_448974	2020-03-25	20B	H10	H10
EPI_ISL_451508	2020-03-25	20B	H10	H10
EPI_ISL_438104	2020-03-25	20B	H1199	H10
EPI_ISL_436342	2020-03-25	20B	H137	H10
EPI_ISL_423243	2020-03-25	20B	H1731	H10
EPI_ISL_421818	2020-03-25	20B	H2224	H10
EPI_ISL_421822	2020-03-25	20B	H2323	H10
EPI_ISL_421823	2020-03-25	20B	H2323	H10
EPI_ISL_418318	2020-03-25	20B	H2372	H10
EPI_ISL_420165	2020-03-25	20B	H2372	H10
EPI_ISL_420167	2020-03-25	20B	H2372	H10
EPI_ISL_418305	2020-03-25	20B	H2432	H10
EPI_ISL_433326	2020-03-25	20B	H3013	H10
EPI_ISL_421782	2020-03-25	20B	H3469	H10
EPI_ISL_421783	2020-03-25	20B	H3469	H10
EPI_ISL_435071	2020-03-25	20B	H3853	H10
EPI_ISL_451787	2020-03-25	20B	H546	H10
EPI_ISL_437264	2020-03-25	20B	H5617	H10
EPI_ISL_420379	2020-03-25	20B	H7643	H10
EPI_ISL_420225	2020-03-25	20B	H7874	H10
EPI_ISL_420023	2020-03-25	20B	H8566	H10
EPI_ISL_421904	2020-03-26	20B	H10	H10
EPI_ISL_425565	2020-03-26	20B	H10	H10
EPI_ISL_438240	2020-03-26	20B	H10	H10
EPI_ISL_421900	2020-03-26	20B	H1731	H10
EPI_ISL_421797	2020-03-26	20B	H2214	H10
EPI_ISL_421801	2020-03-26	20B	H2214	H10
EPI_ISL_421803	2020-03-26	20B	H2216	H10
EPI_ISL_420224	2020-03-26	20B	H2372	H10
EPI_ISL_442510	2020-03-26	20B	H2372	H10
EPI_ISL_423263	2020-03-26	20B	H4809	H10
EPI_ISL_434627	2020-03-26	20B	H7077	H10
EPI_ISL_420719	2020-03-27	20B	H10	H10
EPI_ISL_421890	2020-03-27	20B	H10	H10
EPI_ISL_421921	2020-03-27	20B	H10	H10
EPI_ISL_422032	2020-03-27	20B	H10	H10
EPI_ISL_422048	2020-03-27	20B	H10	H10
EPI_ISL_424615	2020-03-27	20B	H10	H10
EPI_ISL_426892	2020-03-27	20B	H10	H10
EPI_ISL_428894	2020-03-27	20B	H10	H10
EPI_ISL_428896	2020-03-27	20B	H10	H10
EPI_ISL_428913	2020-03-27	20B	H10	H10
EPI_ISL_433816	2020-03-27	20B	H10	H10
EPI_ISL_433823	2020-03-27	20B	H10	H10
EPI_ISL_437311	2020-03-27	20B	H10	H10
EPI_ISL_437313	2020-03-27	20B	H10	H10
EPI_ISL_438116	2020-03-27	20A	H10	H10
EPI_ISL_440958	2020-03-27	20B	H10	H10
EPI_ISL_451542	2020-03-27	20B	H10	H10
EPI_ISL_424574	2020-03-27	20B	H1187	H10
EPI_ISL_441690	2020-03-27	20B	H1319	H10
EPI_ISL_451526	2020-03-27	20B	H1711	H10
EPI_ISL_428906	2020-03-27	20B	H2137	H10
EPI_ISL_428918	2020-03-27	20B	H2142	H10
EPI_ISL_433744	2020-03-27	20B	H2260	H10
EPI_ISL_433818	2020-03-27	20B	H2339	H10
EPI_ISL_420178	2020-03-27	20B	H2372	H10
EPI_ISL_420188	2020-03-27	20B	H2372	H10
EPI_ISL_425958	2020-03-27	20B	H3661	H10
EPI_ISL_440956	2020-03-27	20B	H4119	H10
EPI_ISL_437305	2020-03-27	20B	H4151	H10
EPI_ISL_423328	2020-03-27	20B	H4441	H10
EPI_ISL_447498	2020-03-27	20B	H4536	H10
EPI_ISL_430797	2020-03-27	20B	H5166	H10
EPI_ISL_420180	2020-03-27	20B	H6323	H10
EPI_ISL_422102	2020-03-27	20B	H889	H10
EPI_ISL_422119	2020-03-27	20B	H900	H10
EPI_ISL_420196	2020-03-28	20B	H10	H10
EPI_ISL_420721	2020-03-28	20B	H10	H10
EPI_ISL_420722	2020-03-28	20B	H10	H10
EPI_ISL_420732	2020-03-28	20B	H10	H10
EPI_ISL_420733	2020-03-28	20B	H10	H10
EPI_ISL_420742	2020-03-28	20B	H10	H10
EPI_ISL_420774	2020-03-28	20B	H10	H10
EPI_ISL_422113	2020-03-28	--	H10	H10
EPI_ISL_423375	2020-03-28	20A	H10	H10
EPI_ISL_423418	2020-03-28	20B	H10	H10
EPI_ISL_424617	2020-03-28	20B	H10	H10
EPI_ISL_424621	2020-03-28	20B	H10	H10
EPI_ISL_425304	2020-03-28	20B	H10	H10
EPI_ISL_425338	2020-03-28	20B	H10	H10
EPI_ISL_425966	2020-03-28	20B	H10	H10
EPI_ISL_434133	2020-03-28	20B	H10	H10
EPI_ISL_437269	2020-03-28	20B	H1594	H10
EPI_ISL_420194	2020-03-28	20B	H1864	H10
EPI_ISL_424567	2020-03-28	20B	H196	H10
EPI_ISL_424590	2020-03-28	20B	H196	H10
EPI_ISL_425335	2020-03-28	20B	H2154	H10
EPI_ISL_420219	2020-03-28	20B	H2372	H10
EPI_ISL_439918	2020-03-28	20B	H4234	H10
EPI_ISL_423353	2020-03-28	20B	H4443	H10
EPI_ISL_423417	2020-03-28	20B	H4554	H10
EPI_ISL_439550	2020-03-28	20B	H5773	H10
EPI_ISL_429236	2020-03-28	20B	H6194	H10
EPI_ISL_422095	2020-03-28	20B	H660	H10
EPI_ISL_430465	2020-03-28	20B	H6904	H10
EPI_ISL_434457	2020-03-28	20B	H6994	H10
EPI_ISL_434939	2020-03-28	20B	H7369	H10
EPI_ISL_420208	2020-03-28	20B	H7836	H10
EPI_ISL_420157	2020-03-28	20B	H7959	H10
EPI_ISL_422044	2020-03-29	20B	H10	H10
EPI_ISL_422079	2020-03-29	20B	H10	H10
EPI_ISL_422103	2020-03-29	20B	H10	H10
EPI_ISL_423398	2020-03-29	20B	H10	H10
EPI_ISL_423413	2020-03-29	20B	H10	H10
EPI_ISL_425234	2020-03-29	20B	H10	H10
EPI_ISL_425253	2020-03-29	20B	H10	H10
EPI_ISL_434949	2020-03-29	20B	H10	H10
EPI_ISL_435430	2020-03-29	20B	H10	H10
EPI_ISL_438355	2020-03-29	20B	H10	H10
EPI_ISL_439602	2020-03-29	20B	H10	H10
EPI_ISL_451514	2020-03-29	20B	H1708	H10
EPI_ISL_438319	2020-03-29	20B	H2070	H10
EPI_ISL_438311	2020-03-29	20B	H2154	H10
EPI_ISL_425326	2020-03-29	20B	H2260	H10
EPI_ISL_425331	2020-03-29	20B	H2260	H10
EPI_ISL_420202	2020-03-29	20B	H2372	H10
EPI_ISL_432753	2020-03-29	20B	H2372	H10
EPI_ISL_425323	2020-03-29	20B	H4073	H10
EPI_ISL_423354	2020-03-29	20B	H4443	H10
EPI_ISL_425250	2020-03-29	20B	H5661	H10
EPI_ISL_434461	2020-03-29	20B	H6996	H10
EPI_ISL_422036	2020-03-29	20B	H728	H10
EPI_ISL_434954	2020-03-29	20B	H7292	H10
EPI_ISL_421191	2020-03-30	20B	H10	H10
EPI_ISL_421192	2020-03-30	20B	H10	H10
EPI_ISL_422023	2020-03-30	20B	H10	H10
EPI_ISL_422123	2020-03-30	20B	H10	H10
EPI_ISL_423404	2020-03-30	20B	H10	H10
EPI_ISL_423408	2020-03-30	20B	H10	H10
EPI_ISL_423409	2020-03-30	20B	H10	H10
EPI_ISL_423496	2020-03-30	20B	H10	H10
EPI_ISL_428914	2020-03-30	20B	H10	H10
EPI_ISL_428919	2020-03-30	20B	H10	H10
EPI_ISL_428920	2020-03-30	20B	H10	H10
EPI_ISL_430009	2020-03-30	20B	H10	H10
EPI_ISL_430012	2020-03-30	20B	H10	H10
EPI_ISL_432227	2020-03-30	20B	H10	H10
EPI_ISL_432255	2020-03-30	20B	H10	H10
EPI_ISL_432481	2020-03-30	20A	H10	H10
EPI_ISL_438500	2020-03-30	20B	H10	H10
EPI_ISL_439534	2020-03-30	20B	H10	H10
EPI_ISL_447446	2020-03-30	20B	H10	H10
EPI_ISL_444692	2020-03-30	20B	H1041	H10
EPI_ISL_438543	2020-03-30	20B	H1807	H10
EPI_ISL_426286	2020-03-30	20B	H1864	H10
EPI_ISL_428922	2020-03-30	20B	H2144	H10
EPI_ISL_432734	2020-03-30	20B	H2372	H10
EPI_ISL_442013	2020-03-30	20B	H2372	H10
EPI_ISL_421198	2020-03-30	20B	H2724	H10
EPI_ISL_421203	2020-03-30	20B	H2793	H10
EPI_ISL_447620	2020-03-30	20B	H3327	H10
EPI_ISL_425235	2020-03-30	20B	H3383	H10
EPI_ISL_425980	2020-03-30	20B	H3661	H10
EPI_ISL_425986	2020-03-30	20B	H4369	H10
EPI_ISL_432956	2020-03-30	20B	H4414	H10
EPI_ISL_423410	2020-03-30	20B	H4549	H10
EPI_ISL_438776	2020-03-30	20B	H509	H10
EPI_ISL_425233	2020-03-30	20B	H565	H10
EPI_ISL_432788	2020-03-30	20B	H6044	H10
EPI_ISL_420751	2020-03-30	20B	H6096	H10
EPI_ISL_420767	2020-03-30	20B	H6146	H10
EPI_ISL_432867	2020-03-30	20B	H6323	H10
EPI_ISL_444697	2020-03-30	20B	H6521	H10
EPI_ISL_422793	2020-03-30	20B	H7738	H10
EPI_ISL_430945	2020-03-30	20B	H8382	H10
EPI_ISL_421935	2020-03-31	20B	H10	H10
EPI_ISL_423493	2020-03-31	20B	H10	H10
EPI_ISL_423508	2020-03-31	20B	H10	H10
EPI_ISL_425239	2020-03-31	20B	H10	H10
EPI_ISL_425427	2020-03-31	20B	H10	H10
EPI_ISL_425455	2020-03-31	20B	H10	H10
EPI_ISL_432254	2020-03-31	20B	H10	H10
EPI_ISL_432282	2020-03-31	20A	H10	H10
EPI_ISL_437232	2020-03-31	20B	H10	H10
EPI_ISL_440975	2020-03-31	20B	H10	H10
EPI_ISL_440984	2020-03-31	20B	H10	H10
EPI_ISL_451835	2020-03-31	20B	H10	H10
EPI_ISL_451840	2020-03-31	20B	H10	H10
EPI_ISL_451591	2020-03-31	20B	H1736	H10
EPI_ISL_423479	2020-03-31	20B	H2214	H10
EPI_ISL_432533	2020-03-31	20B	H2372	H10
EPI_ISL_423561	2020-03-31	20B	H3156	H10
EPI_ISL_440981	2020-03-31	20B	H3887	H10
EPI_ISL_425428	2020-03-31	20B	H4251	H10
EPI_ISL_425460	2020-03-31	20B	H4261	H10
EPI_ISL_423497	2020-03-31	20B	H4454	H10
EPI_ISL_423500	2020-03-31	20B	H4455	H10
EPI_ISL_425252	2020-03-31	20B	H462	H10
EPI_ISL_439381	2020-03-31	20B	H5055	H10
EPI_ISL_439449	2020-03-31	20B	H5106	H10
EPI_ISL_430802	2020-03-31	20B	H5357	H10
EPI_ISL_425276	2020-03-31	20B	H5523	H10
EPI_ISL_425264	2020-03-31	20B	H5669	H10
EPI_ISL_444673	2020-03-31	20B	H5758	H10
EPI_ISL_439511	2020-03-31	20B	H5805	H10
EPI_ISL_451853	2020-03-31	20B	H64	H10
EPI_ISL_422431	2020-03-31	20B	H7227	H10
EPI_ISL_432206	2020-03-31	20B	H7898	H10
EPI_ISL_432224	2020-03-31	20B	H7909	H10
EPI_ISL_420144	2020-04-01	20B	H10	H10
EPI_ISL_423582	2020-04-01	20B	H10	H10
EPI_ISL_428911	2020-04-01	20B	H10	H10
EPI_ISL_432310	2020-04-01	20B	H10	H10
EPI_ISL_432992	2020-04-01	20B	H10	H10
EPI_ISL_433200	2020-04-01	20B	H10	H10
EPI_ISL_433691	2020-04-01	20B	H10	H10
EPI_ISL_433698	2020-04-01	20B	H10	H10
EPI_ISL_437497	2020-04-01	20B	H10	H10
EPI_ISL_437755	2020-04-01	20B	H10	H10
EPI_ISL_443182	2020-04-01	20B	H10	H10
EPI_ISL_443280	2020-04-01	20B	H10	H10
EPI_ISL_447519	2020-04-01	20B	H10	H10
EPI_ISL_451581	2020-04-01	20B	H1731	H10
EPI_ISL_428907	2020-04-01	20B	H2138	H10
EPI_ISL_436046	2020-04-01	20B	H251	H10
EPI_ISL_447779	2020-04-01	20B	H2957	H10
EPI_ISL_421660	2020-04-01	20B	H3352	H10
EPI_ISL_433689	2020-04-01	20B	H3541	H10
EPI_ISL_424933	2020-04-01	20B	H3723	H10
EPI_ISL_425446	2020-04-01	20B	H4225	H10
EPI_ISL_437756	2020-04-01	20B	H4767	H10
EPI_ISL_439528	2020-04-01	20B	H5806	H10
EPI_ISL_424957	2020-04-01	20B	H7144	H10
EPI_ISL_423591	2020-04-02	20B	H10	H10
EPI_ISL_432993	2020-04-02	20B	H10	H10
EPI_ISL_433233	2020-04-02	20B	H10	H10
EPI_ISL_433675	2020-04-02	20B	H10	H10
EPI_ISL_433680	2020-04-02	20B	H10	H10
EPI_ISL_433685	2020-04-02	20B	H10	H10
EPI_ISL_440566	2020-04-02	20B	H10	H10
EPI_ISL_440621	2020-04-02	20B	H10	H10
EPI_ISL_440964	2020-04-02	20B	H10	H10
EPI_ISL_440966	2020-04-02	20B	H10	H10
EPI_ISL_440997	2020-04-02	20B	H10	H10
EPI_ISL_441228	2020-04-02	20B	H10	H10
EPI_ISL_444740	2020-04-02	20B	H10	H10
EPI_ISL_441305	2020-04-02	20B	H1629	H10
EPI_ISL_451541	2020-04-02	20B	H1708	H10
EPI_ISL_428851	2020-04-02	20B	H184	H10
EPI_ISL_433016	2020-04-02	20B	H195	H10
EPI_ISL_428852	2020-04-02	20B	H1980	H10
EPI_ISL_441335	2020-04-02	20B	H2665	H10
EPI_ISL_441000	2020-04-02	20B	H2681	H10
EPI_ISL_440993	2020-04-02	20B	H2695	H10
EPI_ISL_433229	2020-04-02	20B	H3008	H10
EPI_ISL_433681	2020-04-02	20B	H3383	H10
EPI_ISL_445353	2020-04-02	20B	H3687	H10
EPI_ISL_440995	2020-04-02	20B	H4187	H10
EPI_ISL_440965	2020-04-02	20B	H447	H10
EPI_ISL_430807	2020-04-02	20B	H5360	H10
EPI_ISL_432998	2020-04-02	20B	H6748	H10
EPI_ISL_422621	2020-04-02	20B	H7035	H10
EPI_ISL_426889	2020-04-02	20B	H8056	H10
EPI_ISL_424631	2020-04-03	20B	H10	H10
EPI_ISL_427313	2020-04-03	20B	H10	H10
EPI_ISL_433600	2020-04-03	20B	H10	H10
EPI_ISL_433724	2020-04-03	20B	H10	H10
EPI_ISL_441010	2020-04-03	20B	H10	H10
EPI_ISL_441015	2020-04-03	20B	H10	H10
EPI_ISL_444854	2020-04-03	20B	H10	H10
EPI_ISL_445406	2020-04-03	20B	H10	H10
EPI_ISL_451551	2020-04-03	20B	H1711	H10
EPI_ISL_432836	2020-04-03	20B	H2415	H10
EPI_ISL_433246	2020-04-03	20B	H3008	H10
EPI_ISL_433669	2020-04-03	20B	H3376	H10
EPI_ISL_441014	2020-04-03	20B	H447	H10
EPI_ISL_427316	2020-04-03	20B	H4981	H10
EPI_ISL_427317	2020-04-03	20B	H4981	H10
EPI_ISL_427318	2020-04-03	20B	H4981	H10
EPI_ISL_432343	2020-04-03	20B	H5496	H10
EPI_ISL_444718	2020-04-03	20B	H5758	H10
EPI_ISL_424629	2020-04-03	20B	H733	H10
EPI_ISL_424630	2020-04-03	20B	H734	H10
EPI_ISL_424649	2020-04-04	20B	H10	H10
EPI_ISL_432244	2020-04-04	20B	H10	H10
EPI_ISL_433701	2020-04-04	20B	H10	H10
EPI_ISL_433709	2020-04-04	20B	H10	H10
EPI_ISL_441038	2020-04-04	20B	H10	H10
EPI_ISL_441042	2020-04-04	20B	H10	H10
EPI_ISL_441047	2020-04-04	20B	H10	H10
EPI_ISL_444091	2020-04-04	20B	H10	H10
EPI_ISL_447802	2020-04-04	20B	H10	H10
EPI_ISL_449644	2020-04-04	20B	H10	H10
EPI_ISL_449651	2020-04-04	20B	H10	H10
EPI_ISL_451560	2020-04-04	20B	H1708	H10
EPI_ISL_433711	2020-04-04	20B	H1807	H10
EPI_ISL_433713	2020-04-04	20B	H2323	H10
EPI_ISL_445980	2020-04-04	20B	H2368	H10
EPI_ISL_441035	2020-04-04	20B	H2700	H10
EPI_ISL_441040	2020-04-04	20B	H2703	H10
EPI_ISL_447796	2020-04-04	20B	H2964	H10
EPI_ISL_447798	2020-04-04	20B	H2966	H10
EPI_ISL_433253	2020-04-04	20B	H3008	H10
EPI_ISL_445378	2020-04-04	20B	H3025	H10
EPI_ISL_449647	2020-04-04	20B	H3970	H10
EPI_ISL_449626	2020-04-04	20B	H4053	H10
EPI_ISL_442066	2020-04-04	20B	H5020	H10
EPI_ISL_442954	2020-04-04	20B	H5020	H10
EPI_ISL_442193	2020-04-04	20B	H6407	H10
EPI_ISL_444083	2020-04-04	20B	H7755	H10
EPI_ISL_444090	2020-04-04	20B	H7758	H10
EPI_ISL_424654	2020-04-05	20B	H10	H10
EPI_ISL_432881	2020-04-05	20B	H10	H10
EPI_ISL_433842	2020-04-05	20B	H10	H10
EPI_ISL_442754	2020-04-05	20B	H10	H10
EPI_ISL_445541	2020-04-05	20B	H10	H10
EPI_ISL_448476	2020-04-05	20B	H10	H10
EPI_ISL_448480	2020-04-05	20B	H10	H10
EPI_ISL_448486	2020-04-05	20B	H1054	H10
EPI_ISL_448527	2020-04-05	20B	H1054	H10
EPI_ISL_448458	2020-04-05	20B	H1057	H10
EPI_ISL_448462	2020-04-05	20B	H1059	H10
EPI_ISL_448483	2020-04-05	20B	H1068	H10
EPI_ISL_448546	2020-04-05	20B	H1156	H10
EPI_ISL_434232	2020-04-05	20B	H1474	H10
EPI_ISL_432292	2020-04-05	20B	H1864	H10
EPI_ISL_442064	2020-04-05	20B	H2334	H10
EPI_ISL_443183	2020-04-05	20B	H2348	H10
EPI_ISL_442170	2020-04-05	20B	H2468	H10
EPI_ISL_433066	2020-04-05	20B	H3255	H10
EPI_ISL_433656	2020-04-05	20B	H3431	H10
EPI_ISL_433651	2020-04-05	20B	H3433	H10
EPI_ISL_433745	2020-04-05	20B	H3442	H10
EPI_ISL_433734	2020-04-05	20B	H3479	H10
EPI_ISL_433758	2020-04-05	20B	H3487	H10
EPI_ISL_433771	2020-04-05	20B	H3494	H10
EPI_ISL_445377	2020-04-05	20B	H3701	H10
EPI_ISL_427322	2020-04-05	20B	H5080	H10
EPI_ISL_442736	2020-04-05	20B	H5180	H10
EPI_ISL_442134	2020-04-05	20B	H6119	H10
EPI_ISL_442059	2020-04-05	20B	H6162	H10
EPI_ISL_432883	2020-04-05	20B	H6214	H10
EPI_ISL_432893	2020-04-05	20B	H6215	H10
EPI_ISL_448485	2020-04-05	20B	H884	H10
EPI_ISL_448507	2020-04-05	20B	H884	H10
EPI_ISL_448518	2020-04-05	20B	H884	H10
EPI_ISL_433760	2020-04-06	20B	H10	H10
EPI_ISL_433763	2020-04-06	20B	H10	H10
EPI_ISL_433780	2020-04-06	20B	H10	H10
EPI_ISL_433848	2020-04-06	20B	H10	H10
EPI_ISL_441022	2020-04-06	20B	H10	H10
EPI_ISL_444100	2020-04-06	20B	H10	H10
EPI_ISL_444109	2020-04-06	20B	H10	H10
EPI_ISL_445573	2020-04-06	20B	H10	H10
EPI_ISL_448505	2020-04-06	20B	H10	H10
EPI_ISL_448508	2020-04-06	20B	H10	H10
EPI_ISL_441602	2020-04-06	20B	H1054	H10
EPI_ISL_448492	2020-04-06	20B	H1074	H10
EPI_ISL_448494	2020-04-06	20B	H1076	H10
EPI_ISL_448529	2020-04-06	20B	H1234	H10
EPI_ISL_448534	2020-04-06	20B	H1238	H10
EPI_ISL_428732	2020-04-06	20B	H1520	H10
EPI_ISL_441564	2020-04-06	20B	H1629	H10
EPI_ISL_441026	2020-04-06	20B	H1731	H10
EPI_ISL_441027	2020-04-06	20B	H1731	H10
EPI_ISL_441030	2020-04-06	20B	H1731	H10
EPI_ISL_444101	2020-04-06	20B	H1731	H10
EPI_ISL_433382	2020-04-06	20B	H195	H10
EPI_ISL_433811	2020-04-06	20B	H2334	H10
EPI_ISL_441018	2020-04-06	20B	H2691	H10
EPI_ISL_444114	2020-04-06	20B	H2691	H10
EPI_ISL_441023	2020-04-06	20B	H2695	H10
EPI_ISL_441024	2020-04-06	20B	H2696	H10
EPI_ISL_433648	2020-04-06	20B	H3431	H10
EPI_ISL_433755	2020-04-06	20B	H3485	H10
EPI_ISL_433768	2020-04-06	20B	H3492	H10
EPI_ISL_433783	2020-04-06	20B	H3503	H10
EPI_ISL_444108	2020-04-06	20B	H3979	H10
EPI_ISL_433742	2020-04-06	20B	H447	H10
EPI_ISL_427352	2020-04-06	20B	H4985	H10
EPI_ISL_444098	2020-04-06	20B	H7764	H10
EPI_ISL_444116	2020-04-06	20B	H7988	H10
EPI_ISL_433389	2020-04-07	20B	H10	H10
EPI_ISL_433797	2020-04-07	20B	H10	H10
EPI_ISL_433805	2020-04-07	20B	H10	H10
EPI_ISL_433812	2020-04-07	20B	H10	H10
EPI_ISL_448801	2020-04-07	20B	H10	H10
EPI_ISL_448804	2020-04-07	20B	H10	H10
EPI_ISL_448808	2020-04-07	20B	H10	H10
EPI_ISL_448451	2020-04-07	20B	H1054	H10
EPI_ISL_448465	2020-04-07	20B	H1054	H10
EPI_ISL_448553	2020-04-07	20B	H1059	H10
EPI_ISL_448559	2020-04-07	20B	H1162	H10
EPI_ISL_433870	2020-04-07	20B	H2188	H10
EPI_ISL_433839	2020-04-07	20B	H2239	H10
EPI_ISL_433849	2020-04-07	20B	H2243	H10
EPI_ISL_433809	2020-04-07	20B	H2332	H10
EPI_ISL_433835	2020-04-07	20B	H2343	H10
EPI_ISL_433844	2020-04-07	20B	H320	H10
EPI_ISL_433792	2020-04-07	20B	H3492	H10
EPI_ISL_445673	2020-04-07	20B	H3555	H10
EPI_ISL_433385	2020-04-07	20B	H3661	H10
EPI_ISL_439673	2020-04-07	20B	H4175	H10
EPI_ISL_449882	2020-04-07	20B	H4909	H10
EPI_ISL_427324	2020-04-07	20B	H4981	H10
EPI_ISL_427325	2020-04-07	20B	H4981	H10
EPI_ISL_427326	2020-04-07	20B	H4981	H10
EPI_ISL_427327	2020-04-07	20B	H4981	H10
EPI_ISL_427328	2020-04-07	20B	H4981	H10
EPI_ISL_427330	2020-04-07	20B	H4981	H10
EPI_ISL_427331	2020-04-07	20B	H4981	H10
EPI_ISL_427332	2020-04-07	20B	H4981	H10
EPI_ISL_427334	2020-04-07	20B	H4981	H10
EPI_ISL_427335	2020-04-07	20B	H4981	H10
EPI_ISL_427336	2020-04-07	20B	H4981	H10
EPI_ISL_430067	2020-04-07	20B	H4981	H10
EPI_ISL_430068	2020-04-07	20B	H4981	H10
EPI_ISL_430069	2020-04-07	20B	H4981	H10
EPI_ISL_432261	2020-04-07	20B	H5496	H10
EPI_ISL_439683	2020-04-07	20B	H5499	H10
EPI_ISL_439681	2020-04-07	20B	H5876	H10
EPI_ISL_439684	2020-04-07	20B	H5878	H10
EPI_ISL_448132	2020-04-07	20B	H595	H10
EPI_ISL_448134	2020-04-07	20B	H596	H10
EPI_ISL_430678	2020-04-07	20B	H6693	H10
EPI_ISL_432263	2020-04-07	20B	H7434	H10
EPI_ISL_448457	2020-04-07	20B	H879	H10
EPI_ISL_448557	2020-04-07	20B	H879	H10
EPI_ISL_448481	2020-04-07	20B	H883	H10
EPI_ISL_448482	2020-04-07	20B	H884	H10
EPI_ISL_432246	2020-04-08	20B	H10	H10
EPI_ISL_433430	2020-04-08	20B	H10	H10
EPI_ISL_439707	2020-04-08	20B	H10	H10
EPI_ISL_439714	2020-04-08	20B	H10	H10
EPI_ISL_444122	2020-04-08	20B	H10	H10
EPI_ISL_430376	2020-04-08	20B	H1041	H10
EPI_ISL_449851	2020-04-08	20B	H1474	H10
EPI_ISL_433826	2020-04-08	20B	H2190	H10
EPI_ISL_433875	2020-04-08	20B	H2190	H10
EPI_ISL_449117	2020-04-08	20B	H2260	H10
EPI_ISL_433833	2020-04-08	20B	H2341	H10
EPI_ISL_449121	2020-04-08	20B	H34	H10
EPI_ISL_449132	2020-04-08	20B	H34	H10
EPI_ISL_449141	2020-04-08	20B	H34	H10
EPI_ISL_433791	2020-04-08	20B	H3509	H10
EPI_ISL_439710	2020-04-08	20B	H4175	H10
EPI_ISL_430073	2020-04-08	20B	H4981	H10
EPI_ISL_439715	2020-04-08	20B	H5496	H10
EPI_ISL_439720	2020-04-08	20B	H5499	H10
EPI_ISL_439721	2020-04-08	20B	H5499	H10
EPI_ISL_430074	2020-04-08	20B	H5643	H10
EPI_ISL_430676	2020-04-08	20B	H6693	H10
EPI_ISL_432191	2020-04-08	20B	H8014	H10
EPI_ISL_448792	2020-04-08	20B	H879	H10
EPI_ISL_448799	2020-04-08	20B	H883	H10
EPI_ISL_448776	2020-04-08	20B	H884	H10
EPI_ISL_448803	2020-04-08	20B	H884	H10
EPI_ISL_448806	2020-04-08	20B	H885	H10
EPI_ISL_448807	2020-04-08	20B	H885	H10
EPI_ISL_430088	2020-04-09	20B	H10	H10
EPI_ISL_430089	2020-04-09	20B	H10	H10
EPI_ISL_446309	2020-04-09	20B	H10	H10
EPI_ISL_433864	2020-04-09	20B	H1821	H10
EPI_ISL_433877	2020-04-09	20B	H2192	H10
EPI_ISL_442354	2020-04-09	20B	H2372	H10
EPI_ISL_433884	2020-04-09	20B	H320	H10
EPI_ISL_433888	2020-04-09	20B	H343	H10
EPI_ISL_433891	2020-04-09	20B	H359	H10
EPI_ISL_435154	2020-04-09	20B	H4670	H10
EPI_ISL_435152	2020-04-09	20B	H4744	H10
EPI_ISL_430084	2020-04-09	20B	H5592	H10
EPI_ISL_433863	2020-04-09	20B	H565	H10
EPI_ISL_433878	2020-04-09	20B	H565	H10
EPI_ISL_433880	2020-04-09	20B	H565	H10
EPI_ISL_433890	2020-04-09	20B	H589	H10
EPI_ISL_430413	2020-04-09	20B	H6961	H10
EPI_ISL_442432	2020-04-09	20B	H6982	H10
EPI_ISL_448844	2020-04-09	20B	H7168	H10
EPI_ISL_442407	2020-04-10	20B	H10	H10
EPI_ISL_444159	2020-04-10	20B	H10	H10
EPI_ISL_445726	2020-04-10	20B	H10	H10
EPI_ISL_445737	2020-04-10	20B	H10	H10
EPI_ISL_445846	2020-04-10	20B	H10	H10
EPI_ISL_433898	2020-04-10	20B	H1731	H10
EPI_ISL_433894	2020-04-10	20B	H2260	H10
EPI_ISL_433918	2020-04-10	20B	H2408	H10
EPI_ISL_444163	2020-04-10	20B	H3887	H10
EPI_ISL_430076	2020-04-10	20B	H4981	H10
EPI_ISL_430081	2020-04-10	20B	H4981	H10
EPI_ISL_430082	2020-04-10	20B	H4981	H10
EPI_ISL_430085	2020-04-10	20B	H4981	H10
EPI_ISL_430086	2020-04-10	20B	H4981	H10
EPI_ISL_430087	2020-04-10	20B	H4981	H10
EPI_ISL_442387	2020-04-10	20B	H6794	H10
EPI_ISL_446335	2020-04-10	20B	H7307	H10
EPI_ISL_444160	2020-04-10	20B	H7995	H10
EPI_ISL_444162	2020-04-10	20B	H7996	H10
EPI_ISL_444168	2020-04-10	20B	H7999	H10
EPI_ISL_444171	2020-04-10	20B	H8028	H10
EPI_ISL_433460	2020-04-11	20B	H10	H10
EPI_ISL_433919	2020-04-11	20B	H10	H10
EPI_ISL_433928	2020-04-11	20B	H10	H10
EPI_ISL_445708	2020-04-11	20B	H10	H10
EPI_ISL_448256	2020-04-11	20B	H10	H10
EPI_ISL_448251	2020-04-11	20B	H106	H10
EPI_ISL_433915	2020-04-11	20B	H2260	H10
EPI_ISL_433927	2020-04-11	20B	H2468	H10
EPI_ISL_433934	2020-04-11	20B	H2471	H10
EPI_ISL_433939	2020-04-11	20B	H2475	H10
EPI_ISL_448246	2020-04-11	20B	H32	H10
EPI_ISL_448266	2020-04-11	20B	H32	H10
EPI_ISL_433911	2020-04-11	20B	H320	H10
EPI_ISL_449659	2020-04-11	20B	H3485	H10
EPI_ISL_449658	2020-04-11	20B	H3887	H10
EPI_ISL_444181	2020-04-11	20B	H3977	H10
EPI_ISL_449660	2020-04-11	20B	H3977	H10
EPI_ISL_442418	2020-04-11	20B	H6982	H10
EPI_ISL_444174	2020-04-11	20B	H8030	H10
EPI_ISL_448259	2020-04-11	20B	H97	H10
EPI_ISL_433937	2020-04-12	20B	H10	H10
EPI_ISL_448242	2020-04-12	20B	H10	H10
EPI_ISL_448415	2020-04-12	20B	H10	H10
EPI_ISL_449890	2020-04-12	20B	H10	H10
EPI_ISL_433945	2020-04-12	20B	H2411	H10
EPI_ISL_433969	2020-04-12	20B	H2411	H10
EPI_ISL_433963	2020-04-12	20B	H2415	H10
EPI_ISL_433930	2020-04-12	20B	H320	H10
EPI_ISL_448265	2020-04-12	20B	H34	H10
EPI_ISL_448270	2020-04-12	20B	H38	H10
EPI_ISL_439793	2020-04-12	20B	H4175	H10
EPI_ISL_439807	2020-04-12	20B	H5704	H10
EPI_ISL_448865	2020-04-12	20B	H6794	H10
EPI_ISL_448846	2020-04-12	20B	H7206	H10
EPI_ISL_433975	2020-04-13	20B	H10	H10
EPI_ISL_439791	2020-04-13	20B	H10	H10
EPI_ISL_445231	2020-04-13	20B	H10	H10
EPI_ISL_445734	2020-04-13	20B	H10	H10
EPI_ISL_433970	2020-04-13	20B	H1187	H10
EPI_ISL_433971	2020-04-13	20B	H2341	H10
EPI_ISL_439817	2020-04-13	20B	H5706	H10
EPI_ISL_448909	2020-04-13	20B	H6044	H10
EPI_ISL_430698	2020-04-13	20B	H712	H10
EPI_ISL_444292	2020-04-13	20B	H7571	H10
EPI_ISL_434572	2020-04-14	20B	H10	H10
EPI_ISL_444291	2020-04-14	20B	H10	H10
EPI_ISL_448870	2020-04-14	20B	H10	H10
EPI_ISL_449666	2020-04-14	20B	H3977	H10
EPI_ISL_449661	2020-04-14	20B	H3978	H10
EPI_ISL_449662	2020-04-14	20B	H3979	H10
EPI_ISL_449667	2020-04-14	20B	H3982	H10
EPI_ISL_449692	2020-04-14	20B	H3986	H10
EPI_ISL_444189	2020-04-14	20B	H3987	H10
EPI_ISL_444188	2020-04-14	20B	H4845	H10
EPI_ISL_449706	2020-04-14	20B	H4846	H10
EPI_ISL_450813	2020-04-14	20B	H4959	H10
EPI_ISL_430095	2020-04-14	20B	H4981	H10
EPI_ISL_430096	2020-04-14	20B	H4981	H10
EPI_ISL_430102	2020-04-14	20B	H4981	H10
EPI_ISL_430103	2020-04-14	20B	H6027	H10
EPI_ISL_448880	2020-04-14	20B	H6982	H10
EPI_ISL_434667	2020-04-14	20B	H954	H10
EPI_ISL_430107	2020-04-15	20B	H10	H10
EPI_ISL_430110	2020-04-15	20B	H10	H10
EPI_ISL_449678	2020-04-15	20B	H10	H10
EPI_ISL_449689	2020-04-15	20B	H10	H10
EPI_ISL_438550	2020-04-15	20B	H1808	H10
EPI_ISL_448268	2020-04-15	20B	H32	H10
EPI_ISL_434046	2020-04-15	20B	H320	H10
EPI_ISL_434054	2020-04-15	20B	H34	H10
EPI_ISL_449691	2020-04-15	20B	H3985	H10
EPI_ISL_449694	2020-04-15	20B	H3987	H10
EPI_ISL_449671	2020-04-15	20B	H4055	H10
EPI_ISL_449675	2020-04-15	20B	H4055	H10
EPI_ISL_449673	2020-04-15	20B	H4057	H10
EPI_ISL_449682	2020-04-15	20B	H4061	H10
EPI_ISL_449685	2020-04-15	20B	H447	H10
EPI_ISL_450241	2020-04-15	20B	H5592	H10
EPI_ISL_430106	2020-04-15	20B	H6029	H10
EPI_ISL_448908	2020-04-15	20B	H6323	H10
EPI_ISL_444223	2020-04-15	20B	H7543	H10
EPI_ISL_444224	2020-04-15	20B	H7544	H10
EPI_ISL_444225	2020-04-15	20B	H7544	H10
EPI_ISL_444286	2020-04-15	20B	H7569	H10
EPI_ISL_444213	2020-04-15	20B	H7942	H10
EPI_ISL_433142	2020-04-16	20B	H10	H10
EPI_ISL_443489	2020-04-16	20B	H10	H10
EPI_ISL_444210	2020-04-16	20B	H10	H10
EPI_ISL_444233	2020-04-16	20B	H10	H10
EPI_ISL_444285	2020-04-16	20B	H10	H10
EPI_ISL_446923	2020-04-16	20B	H10	H10
EPI_ISL_450247	2020-04-16	20B	H10	H10
EPI_ISL_438571	2020-04-16	20B	H1821	H10
EPI_ISL_438966	2020-04-16	20B	H218	H10
EPI_ISL_433487	2020-04-16	20B	H320	H10
EPI_ISL_434045	2020-04-16	20B	H320	H10
EPI_ISL_434049	2020-04-16	20B	H320	H10
EPI_ISL_444397	2020-04-16	20B	H320	H10
EPI_ISL_433491	2020-04-16	20B	H324	H10
EPI_ISL_449152	2020-04-16	20B	H34	H10
EPI_ISL_444229	2020-04-16	20B	H3985	H10
EPI_ISL_444231	2020-04-16	20B	H3985	H10
EPI_ISL_449704	2020-04-16	20B	H3987	H10
EPI_ISL_449711	2020-04-16	20B	H3987	H10
EPI_ISL_449716	2020-04-16	20B	H4061	H10
EPI_ISL_449712	2020-04-16	20B	H4777	H10
EPI_ISL_449713	2020-04-16	20B	H4777	H10
EPI_ISL_449714	2020-04-16	20B	H4779	H10
EPI_ISL_449705	2020-04-16	20B	H4845	H10
EPI_ISL_449173	2020-04-16	20B	H5438	H10
EPI_ISL_444279	2020-04-16	20B	H7564	H10
EPI_ISL_444447	2020-04-16	20B	H7624	H10
EPI_ISL_434672	2020-04-16	20B	H7803	H10
EPI_ISL_434673	2020-04-16	20B	H7804	H10
EPI_ISL_433484	2020-04-17	20B	H10	H10
EPI_ISL_443441	2020-04-17	20B	H10	H10
EPI_ISL_447461	2020-04-17	20A	H10	H10
EPI_ISL_449157	2020-04-17	20B	H10	H10
EPI_ISL_449727	2020-04-17	20B	H10	H10
EPI_ISL_433467	2020-04-17	20B	H1821	H10
EPI_ISL_433469	2020-04-17	20B	H320	H10
EPI_ISL_433485	2020-04-17	20B	H324	H10
EPI_ISL_449167	2020-04-17	20B	H34	H10
EPI_ISL_433483	2020-04-17	20B	H3749	H10
EPI_ISL_433471	2020-04-17	20B	H565	H10
EPI_ISL_433470	2020-04-17	20B	H589	H10
EPI_ISL_448869	2020-04-17	20B	H7264	H10
EPI_ISL_438176	2020-04-18	20B	H1474	H10
EPI_ISL_438177	2020-04-18	20B	H1475	H10
EPI_ISL_449150	2020-04-18	20B	H236	H10
EPI_ISL_448985	2020-04-18	20B	H32	H10
EPI_ISL_448984	2020-04-18	20B	H34	H10
EPI_ISL_449166	2020-04-18	20B	H34	H10
EPI_ISL_449172	2020-04-18	20B	H34	H10
EPI_ISL_439861	2020-04-18	20B	H5627	H10
EPI_ISL_440853	2020-04-18	20B	H5710	H10
EPI_ISL_448980	2020-04-18	20B	H7312	H10
EPI_ISL_444241	2020-04-18	20B	H7471	H10
EPI_ISL_444236	2020-04-18	20B	H7549	H10
EPI_ISL_440894	2020-04-19	20B	H10	H10
EPI_ISL_444263	2020-04-19	20B	H10	H10
EPI_ISL_444423	2020-04-19	20B	H10	H10
EPI_ISL_449002	2020-04-19	20B	H10	H10
EPI_ISL_433194	2020-04-19	20B	H2839	H10
EPI_ISL_449012	2020-04-19	20B	H34	H10
EPI_ISL_449026	2020-04-19	20B	H34	H10
EPI_ISL_449165	2020-04-19	20B	H34	H10
EPI_ISL_450246	2020-04-19	20B	H5594	H10
EPI_ISL_444256	2020-04-19	20B	H7482	H10
EPI_ISL_444258	2020-04-19	20B	H7484	H10
EPI_ISL_444260	2020-04-19	20B	H7549	H10
EPI_ISL_438604	2020-04-20	20B	H10	H10
EPI_ISL_450253	2020-04-20	20B	H10	H10
EPI_ISL_450255	2020-04-20	20B	H10	H10
EPI_ISL_450257	2020-04-20	20B	H10	H10
EPI_ISL_450264	2020-04-20	20B	H10	H10
EPI_ISL_448438	2020-04-20	20B	H1047	H10
EPI_ISL_445238	2020-04-20	20B	H3115	H10
EPI_ISL_449025	2020-04-20	20B	H32	H10
EPI_ISL_438557	2020-04-20	20B	H320	H10
EPI_ISL_438559	2020-04-20	20B	H320	H10
EPI_ISL_449006	2020-04-20	20B	H34	H10
EPI_ISL_449011	2020-04-20	20B	H34	H10
EPI_ISL_450256	2020-04-20	20B	H5640	H10
EPI_ISL_438577	2020-04-20	20B	H589	H10
EPI_ISL_450263	2020-04-21	20B	H10	H10
EPI_ISL_450267	2020-04-21	20B	H10	H10
EPI_ISL_450269	2020-04-21	20B	H10	H10
EPI_ISL_438619	2020-04-21	20B	H318	H10
EPI_ISL_438621	2020-04-21	20B	H320	H10
EPI_ISL_438625	2020-04-21	20B	H324	H10
EPI_ISL_438631	2020-04-21	20B	H328	H10
EPI_ISL_440897	2020-04-21	20B	H4175	H10
EPI_ISL_449032	2020-04-21	20B	H5020	H10
EPI_ISL_450259	2020-04-21	20B	H5642	H10
EPI_ISL_450261	2020-04-21	20B	H5643	H10
EPI_ISL_450262	2020-04-21	20B	H5643	H10
EPI_ISL_450270	2020-04-21	20B	H5643	H10
EPI_ISL_450268	2020-04-21	20B	H5646	H10
EPI_ISL_450271	2020-04-21	20B	H5647	H10
EPI_ISL_438684	2020-04-22	20B	H10	H10
EPI_ISL_450273	2020-04-22	20B	H1759	H10
EPI_ISL_448214	2020-04-22	20B	H28	H10
EPI_ISL_448322	2020-04-22	20B	H32	H10
EPI_ISL_435543	2020-04-22	20B	H3200	H10
EPI_ISL_438676	2020-04-22	20B	H438	H10
EPI_ISL_450278	2020-04-22	20B	H4981	H10
EPI_ISL_450286	2020-04-22	20B	H4981	H10
EPI_ISL_450287	2020-04-22	20B	H4981	H10
EPI_ISL_439191	2020-04-22	20B	H5174	H10
EPI_ISL_450266	2020-04-22	20B	H5645	H10
EPI_ISL_450279	2020-04-22	20B	H5645	H10
EPI_ISL_450280	2020-04-22	20B	H5645	H10
EPI_ISL_450282	2020-04-22	20B	H5645	H10
EPI_ISL_450283	2020-04-22	20B	H5645	H10
EPI_ISL_450284	2020-04-22	20B	H5645	H10
EPI_ISL_450285	2020-04-22	20B	H5645	H10
EPI_ISL_450293	2020-04-22	20B	H5657	H10
EPI_ISL_438656	2020-04-23	20B	H10	H10
EPI_ISL_438658	2020-04-23	20B	H10	H10
EPI_ISL_438689	2020-04-23	20B	H10	H10
EPI_ISL_448312	2020-04-23	20B	H32	H10
EPI_ISL_438644	2020-04-23	20B	H320	H10
EPI_ISL_438645	2020-04-23	20B	H320	H10
EPI_ISL_438687	2020-04-23	20B	H359	H10
EPI_ISL_439220	2020-04-23	20B	H5238	H10
EPI_ISL_450289	2020-04-23	20B	H5643	H10
EPI_ISL_450291	2020-04-23	20B	H5655	H10
EPI_ISL_438740	2020-04-24	20B	H359	H10
EPI_ISL_440930	2020-04-24	20B	H4175	H10
EPI_ISL_438690	2020-04-24	20B	H447	H10
EPI_ISL_450823	2020-04-24	20B	H4967	H10
EPI_ISL_438705	2020-04-25	20B	H10	H10
EPI_ISL_438667	2020-04-25	20B	H343	H10
EPI_ISL_438720	2020-04-25	20B	H359	H10
EPI_ISL_439256	2020-04-26	20B	H10	H10
EPI_ISL_439257	2020-04-26	20B	H10	H10
EPI_ISL_438736	2020-04-26	20B	H460	H10
EPI_ISL_438712	2020-04-26	20B	H565	H10
EPI_ISL_436727	2020-04-27	20A	H10	H10
EPI_ISL_447969	2020-04-27	20B	H1059	H10
EPI_ISL_450830	2020-04-27	20B	H2756	H10
EPI_ISL_444353	2020-04-27	20B	H359	H10
EPI_ISL_449326	2020-04-27	20B	H4198	H10
EPI_ISL_439299	2020-04-27	20B	H5174	H10
EPI_ISL_438711	2020-04-27	20B	H565	H10
EPI_ISL_444342	2020-04-27	20B	H7690	H10
EPI_ISL_444356	2020-04-27	20B	H7701	H10
EPI_ISL_444384	2020-04-27	20B	H7710	H10
EPI_ISL_436729	2020-04-27	20B	H935	H10
EPI_ISL_437551	2020-04-28	20B	H10	H10
EPI_ISL_450829	2020-04-28	20B	H10	H10
EPI_ISL_450828	2020-04-28	20B	H4970	H10
EPI_ISL_447983	2020-04-29	20B	H10	H10
EPI_ISL_448420	2020-04-29	20B	H1047	H10
EPI_ISL_441871	2020-04-29	20B	H1894	H10
EPI_ISL_447967	2020-04-29	20B	H3706	H10
EPI_ISL_444078	2020-04-29	20B	H7751	H10
EPI_ISL_439345	2020-04-30	20B	H10	H10
EPI_ISL_441882	2020-04-30	20B	H10	H10
EPI_ISL_447990	2020-04-30	20B	H10	H10
EPI_ISL_448019	2020-04-30	20B	H10	H10
EPI_ISL_441881	2020-04-30	20B	H1898	H10
EPI_ISL_447971	2020-04-30	20B	H359	H10
EPI_ISL_444066	2020-04-30	20B	H7744	H10
EPI_ISL_439354	2020-05-01	20B	H10	H10
EPI_ISL_448056	2020-05-01	20B	H281	H10
EPI_ISL_448033	2020-05-01	20B	H343	H10
EPI_ISL_448015	2020-05-01	20B	H460	H10
EPI_ISL_448017	2020-05-01	20B	H462	H10
EPI_ISL_447998	2020-05-01	20B	H868	H10
EPI_ISL_448011	2020-05-02	20B	H359	H10
EPI_ISL_448037	2020-05-03	20B	H10	H10
EPI_ISL_448041	2020-05-03	20B	H10	H10
EPI_ISL_448374	2020-05-03	20B	H236	H10
EPI_ISL_448039	2020-05-03	20B	H271	H10
EPI_ISL_449034	2020-05-03	20B	H32	H10
EPI_ISL_448046	2020-05-04	20B	H277	H10
EPI_ISL_448060	2020-05-04	20B	H344	H10
EPI_ISL_449087	2020-05-05	20B	H10	H10
EPI_ISL_449085	2020-05-05	20B	H34	H10
EPI_ISL_449077	2020-05-05	20B	H5817	H10
EPI_ISL_449092	2020-05-06	20B	H32	H10
EPI_ISL_450839	2020-05-06	20B	H4976	H10
EPI_ISL_448114	2020-05-06	20B	H589	H10
EPI_ISL_448077	2020-05-07	20B	H350	H10
EPI_ISL_448083	2020-05-07	20B	H354	H10
EPI_ISL_448088	2020-05-08	20B	H359	H10
EPI_ISL_443227	2020-03-16	19A	H1005	H1005
EPI_ISL_431103	2020-03-16	19A	H1961	H1005
EPI_ISL_428826	2020-03-17	19A	H1961	H1005
EPI_ISL_443241	2020-03-18	19A	H1005	H1005
EPI_ISL_443216	2020-03-19	19A	H1005	H1005
EPI_ISL_443248	2020-03-20	19A	H1005	H1005
EPI_ISL_435678	2020-03-25	19A	H3308	H1005
EPI_ISL_435112	2020-03-28	19A	H1961	H1005
EPI_ISL_435091	2020-03-28	19A	H3143	H1005
EPI_ISL_426379	2020-03-29	19A	H1961	H1005
EPI_ISL_435093	2020-03-29	19A	H1961	H1005
EPI_ISL_435094	2020-03-29	19A	H1961	H1005
EPI_ISL_436422	2020-03-31	19A	H1000	H1005
EPI_ISL_447862	2020-03-31	19A	H1122	H1005
EPI_ISL_422434	2020-03-31	19A	H7230	H1005
EPI_ISL_435679	2020-04-01	19A	H1005	H1005
EPI_ISL_435680	2020-04-01	19A	H1005	H1005
EPI_ISL_450326	2020-04-01	19A	H1122	H1005
EPI_ISL_447857	2020-04-02	19A	H1000	H1005
EPI_ISL_447855	2020-04-02	19A	H3143	H1005
EPI_ISL_447577	2020-04-02	19A	H3237	H1005
EPI_ISL_450322	2020-04-04	19A	H1961	H1005
EPI_ISL_436424	2020-04-05	19A	H1000	H1005
EPI_ISL_436431	2020-04-05	19A	H1005	H1005
EPI_ISL_436433	2020-04-05	19A	H1122	H1005
EPI_ISL_428836	2020-04-08	19A	H1005	H1005
EPI_ISL_428839	2020-04-08	19A	H1005	H1005
EPI_ISL_428844	2020-04-08	19A	H1005	H1005
EPI_ISL_428845	2020-04-08	19A	H1005	H1005
EPI_ISL_443244	2020-04-08	19A	H1005	H1005
EPI_ISL_428832	2020-04-08	19A	H1874	H1005
EPI_ISL_428837	2020-04-08	19A	H1874	H1005
EPI_ISL_428838	2020-04-08	19A	H1874	H1005
EPI_ISL_435681	2020-04-08	19A	H1874	H1005
EPI_ISL_443245	2020-04-08	19A	H1874	H1005
EPI_ISL_428834	2020-04-08	19A	H1966	H1005
EPI_ISL_428841	2020-04-08	19A	H1971	H1005
EPI_ISL_428842	2020-04-08	19A	H1972	H1005
EPI_ISL_428843	2020-04-08	19A	H1973	H1005
EPI_ISL_443213	2020-04-08	19A	H2272	H1005
EPI_ISL_443246	2020-04-08	19A	H2295	H1005
EPI_ISL_436445	2020-04-09	19A	H1005	H1005
EPI_ISL_435683	2020-04-09	19A	H3393	H1005
EPI_ISL_435684	2020-04-11	19A	H3394	H1005
EPI_ISL_435687	2020-04-14	19A	H3397	H1005
EPI_ISL_428849	2020-04-15	19A	H1005	H1005
EPI_ISL_428847	2020-04-15	19A	H1976	H1005
EPI_ISL_428850	2020-04-15	19A	H1979	H1005
EPI_ISL_443247	2020-04-15	19A	H2485	H1005
EPI_ISL_447860	2020-04-16	19A	H1961	H1005
EPI_ISL_435688	2020-04-16	19A	H3398	H1005
EPI_ISL_435689	2020-04-18	19A	H3399	H1005
EPI_ISL_435690	2020-04-19	19A	H1005	H1005
EPI_ISL_435691	2020-04-20	19A	H1874	H1005
EPI_ISL_443192	2020-04-20	19A	H1874	H1005
EPI_ISL_435696	2020-04-20	19A	H3311	H1005
EPI_ISL_435692	2020-04-21	19A	H3311	H1005
EPI_ISL_435693	2020-04-21	19A	H3311	H1005
EPI_ISL_435694	2020-04-22	19A	H1005	H1005
EPI_ISL_435695	2020-04-23	19A	H3313	H1005
EPI_ISL_426435	2020-03-09	20C	H1025	H1025
EPI_ISL_418838	2020-03-12	20C	H1025	H1025
EPI_ISL_426518	2020-03-12	20C	H1025	H1025
EPI_ISL_426531	2020-03-12	20C	H1025	H1025
EPI_ISL_450105	2020-03-13	20C	H1025	H1025
EPI_ISL_434726	2020-03-13	20C	H7683	H1025
EPI_ISL_434727	2020-03-13	20C	H7683	H1025
EPI_ISL_418902	2020-03-13	20C	H8229	H1025
EPI_ISL_418028	2020-03-13	20C	H8266	H1025
EPI_ISL_418049	2020-03-13	20C	H8276	H1025
EPI_ISL_418051	2020-03-13	20C	H8276	H1025
EPI_ISL_434718	2020-03-15	20C	H3282	H1025
EPI_ISL_434714	2020-03-16	20C	H1025	H1025
EPI_ISL_450043	2020-03-16	20C	H1025	H1025
EPI_ISL_426500	2020-03-17	20C	H1025	H1025
EPI_ISL_421627	2020-03-18	20C	H1025	H1025
EPI_ISL_426509	2020-03-18	20C	H1773	H1025
EPI_ISL_422987	2020-03-18	20C	H3282	H1025
EPI_ISL_417971	2020-03-19	20C	H4904	H1025
EPI_ISL_426524	2020-03-20	20C	H1025	H1025
EPI_ISL_434807	2020-03-20	20C	H1025	H1025
EPI_ISL_426523	2020-03-20	20C	H1782	H1025
EPI_ISL_445078	2020-03-20	20C	H3282	H1025
EPI_ISL_427274	2020-03-20	20C	H5271	H1025
EPI_ISL_451408	2020-03-21	20C	H1699	H1025
EPI_ISL_436045	2020-03-21	20C	H250	H1025
EPI_ISL_434847	2020-03-22	20C	H1025	H1025
EPI_ISL_434850	2020-03-22	20C	H7859	H1025
EPI_ISL_434856	2020-03-23	20C	H1025	H1025
EPI_ISL_434857	2020-03-23	20C	H1025	H1025
EPI_ISL_434870	2020-03-23	20C	H1025	H1025
EPI_ISL_428286	2020-03-23	20C	H2458	H1025
EPI_ISL_434879	2020-03-24	20C	H1025	H1025
EPI_ISL_426541	2020-03-24	20C	H1791	H1025
EPI_ISL_426543	2020-03-24	20C	H1793	H1025
EPI_ISL_445083	2020-03-24	20C	H3319	H1025
EPI_ISL_444793	2020-03-24	20C	H6127	H1025
EPI_ISL_434888	2020-03-24	20C	H7930	H1025
EPI_ISL_426532	2020-03-25	20C	H1025	H1025
EPI_ISL_426536	2020-03-25	20C	H1789	H1025
EPI_ISL_426545	2020-03-25	20C	H1793	H1025
EPI_ISL_426533	2020-03-26	20C	H1025	H1025
EPI_ISL_434527	2020-03-26	20C	H1025	H1025
EPI_ISL_426549	2020-03-26	20C	H1796	H1025
EPI_ISL_434898	2020-03-26	20C	H3912	H1025
EPI_ISL_449801	2020-03-26	20C	H4904	H1025
EPI_ISL_434899	2020-03-26	20C	H7535	H1025
EPI_ISL_434908	2020-03-27	20C	H1025	H1025
EPI_ISL_434918	2020-03-27	20C	H3282	H1025
EPI_ISL_435449	2020-03-27	20C	H4594	H1025
EPI_ISL_434911	2020-03-27	20C	H7449	H1025
EPI_ISL_434926	2020-03-28	20C	H1025	H1025
EPI_ISL_435464	2020-03-28	20C	H1025	H1025
EPI_ISL_434938	2020-03-28	20C	H3282	H1025
EPI_ISL_434936	2020-03-28	20C	H3912	H1025
EPI_ISL_435446	2020-03-28	20C	H4592	H1025
EPI_ISL_434948	2020-03-29	20C	H1025	H1025
EPI_ISL_434946	2020-03-29	20C	H7375	H1025
EPI_ISL_435453	2020-03-30	20C	H4596	H1025
EPI_ISL_435445	2020-03-31	20C	H1025	H1025
EPI_ISL_435465	2020-03-31	20C	H1025	H1025
EPI_ISL_445122	2020-03-31	20C	H2931	H1025
EPI_ISL_445126	2020-03-31	20C	H2935	H1025
EPI_ISL_445131	2020-03-31	20C	H2938	H1025
EPI_ISL_445141	2020-03-31	20C	H2946	H1025
EPI_ISL_434975	2020-03-31	20C	H7460	H1025
EPI_ISL_424940	2020-04-01	20C	H1025	H1025
EPI_ISL_426556	2020-04-01	20C	H1025	H1025
EPI_ISL_445127	2020-04-01	20C	H1025	H1025
EPI_ISL_445125	2020-04-01	20C	H2934	H1025
EPI_ISL_435000	2020-04-01	20C	H3912	H1025
EPI_ISL_435003	2020-04-01	20C	H3914	H1025
EPI_ISL_435005	2020-04-01	20C	H3915	H1025
EPI_ISL_435462	2020-04-02	20C	H1025	H1025
EPI_ISL_445124	2020-04-02	20C	H2933	H1025
EPI_ISL_445146	2020-04-02	20C	H2949	H1025
EPI_ISL_435459	2020-04-02	20C	H4598	H1025
EPI_ISL_450181	2020-04-04	20C	H1025	H1025
EPI_ISL_450173	2020-04-04	20C	H2845	H1025
EPI_ISL_435470	2020-04-04	20C	H4475	H1025
EPI_ISL_450185	2020-04-04	20C	H5390	H1025
EPI_ISL_450174	2020-04-04	20C	H5460	H1025
EPI_ISL_450178	2020-04-05	20C	H1025	H1025
EPI_ISL_426628	2020-04-06	20C	H415	H1025
EPI_ISL_436939	2020-04-06	20C	H7127	H1025
EPI_ISL_435441	2020-04-07	20C	H1025	H1025
EPI_ISL_445154	2020-04-07	20C	H2849	H1025
EPI_ISL_449822	2020-04-07	20C	H4904	H1025
EPI_ISL_449825	2020-04-07	20C	H4904	H1025
EPI_ISL_445150	2020-04-08	20C	H2845	H1025
EPI_ISL_445153	2020-04-08	20C	H2848	H1025
EPI_ISL_445157	2020-04-08	20C	H2851	H1025
EPI_ISL_435036	2020-04-11	20C	H4010	H1025
EPI_ISL_430690	2020-04-11	20C	H6675	H1025
EPI_ISL_430696	2020-04-12	20C	H6675	H1025
EPI_ISL_434610	2020-04-12	20C	H8549	H1025
EPI_ISL_435038	2020-04-13	20C	H4012	H1025
EPI_ISL_435041	2020-04-15	20C	H1025	H1025
EPI_ISL_435044	2020-04-15	20C	H1025	H1025
EPI_ISL_435043	2020-04-15	20C	H4016	H1025
EPI_ISL_435546	2020-04-24	20C	H1025	H1025
EPI_ISL_435556	2020-04-24	20C	H1025	H1025
EPI_ISL_435557	2020-04-24	20C	H1025	H1025
EPI_ISL_435559	2020-04-24	20C	H1025	H1025
EPI_ISL_435565	2020-04-24	20C	H1025	H1025
EPI_ISL_435567	2020-04-24	20C	H1025	H1025
EPI_ISL_435568	2020-04-24	20C	H1025	H1025
EPI_ISL_435570	2020-04-24	20C	H1025	H1025
EPI_ISL_435579	2020-04-24	20C	H1025	H1025
EPI_ISL_435555	2020-04-24	20C	H1912	H1025
EPI_ISL_435560	2020-04-24	20C	H1912	H1025
EPI_ISL_435566	2020-04-24	20C	H1912	H1025
EPI_ISL_435569	2020-04-24	20C	H1912	H1025
EPI_ISL_435578	2020-04-24	20C	H1921	H1025
EPI_ISL_451221	2020-04-24	20C	H1921	H1025
EPI_ISL_435571	2020-04-24	20C	H1923	H1025
EPI_ISL_435561	2020-04-24	20C	H1927	H1025
EPI_ISL_435572	2020-04-24	20C	H1927	H1025
EPI_ISL_435564	2020-04-24	20C	H3270	H1025
EPI_ISL_435552	2020-04-25	20C	H3203	H1025
EPI_ISL_451222	2020-04-28	20C	H1025	H1025
EPI_ISL_451223	2020-04-29	20C	H1025	H1025
EPI_ISL_451224	2020-04-29	20C	H1025	H1025
EPI_ISL_451229	2020-04-29	20C	H1025	H1025
EPI_ISL_451228	2020-04-29	20C	H1924	H1025
EPI_ISL_451205	2020-05-01	20C	H1025	H1025
EPI_ISL_451208	2020-05-01	20C	H1025	H1025
EPI_ISL_451209	2020-05-01	20C	H1912	H1025
EPI_ISL_451240	2020-05-01	20C	H1921	H1025
EPI_ISL_451241	2020-05-01	20C	H1927	H1025
EPI_ISL_451213	2020-05-02	20C	H1025	H1025
EPI_ISL_451203	2020-05-02	20C	H1908	H1025
EPI_ISL_451226	2020-05-02	20C	H1923	H1025
EPI_ISL_451227	2020-05-02	20C	H1923	H1025
EPI_ISL_451235	2020-05-04	20C	H1925	H1025
EPI_ISL_451239	2020-05-04	20C	H1925	H1025
EPI_ISL_451246	2020-05-04	20C	H1925	H1025
EPI_ISL_451236	2020-05-04	20C	H1926	H1025
EPI_ISL_451247	2020-05-04	20C	H1931	H1025
EPI_ISL_451284	2020-05-06	20C	H1025	H1025
EPI_ISL_451211	2020-05-07	20C	H1914	H1025
EPI_ISL_451275	2020-05-07	20C	H1925	H1025
EPI_ISL_451248	2020-05-07	20C	H1932	H1025
EPI_ISL_451281	2020-05-07	20C	H1945	H1025
EPI_ISL_451237	2020-05-08	20C	H1912	H1025
EPI_ISL_451238	2020-05-08	20C	H1912	H1025
EPI_ISL_417476	2020-03-12	20C	H1026	H1026
EPI_ISL_427530	2020-03-12	20C	H1026	H1026
EPI_ISL_417499	2020-03-13	20C	H1026	H1026
EPI_ISL_418918	2020-03-13	20C	H1026	H1026
EPI_ISL_422980	2020-03-16	20C	H1026	H1026
EPI_ISL_427602	2020-03-16	20C	H1026	H1026
EPI_ISL_427616	2020-03-16	20C	H1026	H1026
EPI_ISL_421688	2020-03-16	20C	H3414	H1026
EPI_ISL_427515	2020-03-18	20C	H1026	H1026
EPI_ISL_444780	2020-03-18	20C	H1026	H1026
EPI_ISL_421631	2020-03-18	20C	H8271	H1026
EPI_ISL_422531	2020-03-19	20C	H1026	H1026
EPI_ISL_450060	2020-03-19	20C	H1026	H1026
EPI_ISL_426511	2020-03-19	20C	H1774	H1026
EPI_ISL_450240	2020-03-20	20C	H1026	H1026
EPI_ISL_421620	2020-03-20	20C	H8285	H1026
EPI_ISL_421604	2020-03-21	20C	H1026	H1026
EPI_ISL_444587	2020-03-21	20C	H1026	H1026
EPI_ISL_450166	2020-03-21	20C	H1026	H1026
EPI_ISL_450164	2020-03-21	20C	H5457	H1026
EPI_ISL_444608	2020-03-21	20C	H6563	H1026
EPI_ISL_438155	2020-03-23	20C	H1460	H1026
EPI_ISL_428296	2020-03-24	20C	H1026	H1026
EPI_ISL_444651	2020-03-29	20C	H1026	H1026
EPI_ISL_444660	2020-03-30	20C	H1026	H1026
EPI_ISL_444684	2020-03-30	20C	H1026	H1026
EPI_ISL_444628	2020-03-30	20C	H6495	H1026
EPI_ISL_444634	2020-03-30	20C	H6500	H1026
EPI_ISL_444675	2020-03-30	20C	H6573	H1026
EPI_ISL_435489	2020-03-31	20C	H4488	H1026
EPI_ISL_444706	2020-03-31	20C	H6168	H1026
EPI_ISL_424942	2020-04-01	20C	H7107	H1026
EPI_ISL_444749	2020-04-02	20C	H6058	H1026
EPI_ISL_428766	2020-04-03	20C	H1524	H1026
EPI_ISL_427512	2020-04-03	20C	H5745	H1026
EPI_ISL_444757	2020-04-03	20C	H6063	H1026
EPI_ISL_444759	2020-04-03	20C	H6065	H1026
EPI_ISL_428773	2020-04-05	20C	H1528	H1026
EPI_ISL_430372	2020-04-07	20C	H6746	H1026
EPI_ISL_430387	2020-04-08	20C	H1026	H1026
EPI_ISL_449102	2020-04-08	20C	H1026	H1026
EPI_ISL_430365	2020-04-08	20C	H6740	H1026
EPI_ISL_430400	2020-04-10	20C	H6950	H1026
EPI_ISL_438551	2020-04-15	20C	H1026	H1026
EPI_ISL_447452	2020-04-22	20C	H1026	H1026
EPI_ISL_435400	2020-04-23	20C	H4583	H1026
EPI_ISL_444362	2020-04-26	20C	H1026	H1026
EPI_ISL_448357	2020-04-30	20C	H227	H1026
EPI_ISL_436899	2020-05-03	20C	H4583	H1026
EPI_ISL_448042	2020-05-04	20C	H274	H1026
EPI_ISL_418219	2020-02-26	20A	H1027	H1027
EPI_ISL_424855	2020-03-02	20A	H3031	H1027
EPI_ISL_414628	2020-03-02	20A	H392	H1027
EPI_ISL_417336	2020-03-06	20A	H1027	H1027
EPI_ISL_418377	2020-03-13	20A	H2380	H1027
EPI_ISL_429669	2020-03-13	20A	H6674	H1027
EPI_ISL_418413	2020-03-15	20A	H2123	H1027
EPI_ISL_415710	2020-03-15	20A	H5518	H1027
EPI_ISL_445279	2020-03-16	20A	H3031	H1027
EPI_ISL_418425	2020-03-17	20A	H1027	H1027
EPI_ISL_419168	2020-03-17	20A	H1027	H1027
EPI_ISL_418430	2020-03-18	20A	H2131	H1027
EPI_ISL_437600	2020-03-19	20A	H3031	H1027
EPI_ISL_450158	2020-03-20	20A	H1027	H1027
EPI_ISL_420052	2020-03-20	20A	H2357	H1027
EPI_ISL_445289	2020-03-20	20A	H3031	H1027
EPI_ISL_445301	2020-03-20	20A	H3031	H1027
EPI_ISL_419173	2020-03-21	20A	H2131	H1027
EPI_ISL_445297	2020-03-21	20A	H3031	H1027
EPI_ISL_419169	2020-03-21	20A	H7943	H1027
EPI_ISL_419171	2020-03-21	20A	H7944	H1027
EPI_ISL_419172	2020-03-21	20A	H7944	H1027
EPI_ISL_422557	2020-03-21	20A	H8555	H1027
EPI_ISL_419179	2020-03-22	20A	H7947	H1027
EPI_ISL_419184	2020-03-22	20A	H7949	H1027
EPI_ISL_420608	2020-03-23	20A	H2131	H1027
EPI_ISL_428367	2020-03-23	20A	H2660	H1027
EPI_ISL_445341	2020-03-23	20A	H3031	H1027
EPI_ISL_420616	2020-03-23	20A	H6546	H1027
EPI_ISL_420617	2020-03-23	20A	H6547	H1027
EPI_ISL_420621	2020-03-24	20A	H6550	H1027
EPI_ISL_445336	2020-03-25	20A	H3031	H1027
EPI_ISL_445338	2020-03-25	20A	H3031	H1027
EPI_ISL_445343	2020-03-25	20A	H3031	H1027
EPI_ISL_445346	2020-03-25	20A	H3031	H1027
EPI_ISL_445345	2020-03-27	20A	H3031	H1027
EPI_ISL_434351	2020-03-28	20A	H7284	H1027
EPI_ISL_445335	2020-03-29	20A	H3031	H1027
EPI_ISL_430344	2020-03-30	20A	H1027	H1027
EPI_ISL_424929	2020-03-31	20A	H1027	H1027
EPI_ISL_427477	2020-04-01	20A	H1027	H1027
EPI_ISL_428781	2020-04-06	20A	H1027	H1027
EPI_ISL_428790	2020-04-06	20A	H1027	H1027
EPI_ISL_451175	2020-04-07	20A	H1027	H1027
EPI_ISL_433270	2020-04-07	20A	H3094	H1027
EPI_ISL_443303	2020-04-09	20A	H2357	H1027
EPI_ISL_437699	2020-04-09	20A	H4051	H1027
EPI_ISL_437753	2020-04-20	20A	H1027	H1027
EPI_ISL_418345	2020-02-29	20A	H1035	H1035
EPI_ISL_435583	2020-02-29	20A	H1035	H1035
EPI_ISL_420798	2020-03-01	20A	H1035	H1035
EPI_ISL_420797	2020-03-01	20A	H8463	H1035
EPI_ISL_413592	2020-03-02	20A	H1035	H1035
EPI_ISL_426425	2020-03-04	20A	H1035	H1035
EPI_ISL_450508	2020-03-04	20A	H1035	H1035
EPI_ISL_450120	2020-03-04	20A	H5445	H1035
EPI_ISL_424901	2020-03-04	20A	H7100	H1035
EPI_ISL_424869	2020-03-04	20A	H7137	H1035
EPI_ISL_424886	2020-03-06	20A	H7100	H1035
EPI_ISL_426431	2020-03-07	20A	H8179	H1035
EPI_ISL_426433	2020-03-07	20A	H8179	H1035
EPI_ISL_424850	2020-03-07	20A	H841	H1035
EPI_ISL_419260	2020-03-08	20A	H1035	H1035
EPI_ISL_419296	2020-03-08	20A	H1035	H1035
EPI_ISL_424891	2020-03-08	20A	H1035	H1035
EPI_ISL_424892	2020-03-08	20A	H1035	H1035
EPI_ISL_447844	2020-03-08	20A	H1035	H1035
EPI_ISL_426430	2020-03-08	20A	H8179	H1035
EPI_ISL_418810	2020-03-09	20A	H1035	H1035
EPI_ISL_419261	2020-03-09	20A	H1035	H1035
EPI_ISL_424885	2020-03-09	20A	H1035	H1035
EPI_ISL_429667	2020-03-09	20A	H1035	H1035
EPI_ISL_434455	2020-03-09	20A	H6993	H1035
EPI_ISL_419299	2020-03-09	20A	H7389	H1035
EPI_ISL_418837	2020-03-10	20A	H1035	H1035
EPI_ISL_419297	2020-03-10	20A	H1035	H1035
EPI_ISL_419298	2020-03-10	20A	H1035	H1035
EPI_ISL_445253	2020-03-10	20A	H1035	H1035
EPI_ISL_418836	2020-03-10	20A	H2536	H1035
EPI_ISL_416674	2020-03-11	20A	H1035	H1035
EPI_ISL_418833	2020-03-11	20A	H1035	H1035
EPI_ISL_444832	2020-03-11	20A	H1035	H1035
EPI_ISL_434737	2020-03-11	20A	H1346	H1035
EPI_ISL_418831	2020-03-11	20A	H2532	H1035
EPI_ISL_417452	2020-03-12	20A	H1035	H1035
EPI_ISL_416671	2020-03-12	20A	H1346	H1035
EPI_ISL_417192	2020-03-12	20A	H6082	H1035
EPI_ISL_417372	2020-03-13	20A	H1035	H1035
EPI_ISL_418006	2020-03-13	20A	H1035	H1035
EPI_ISL_419660	2020-03-13	20A	H1035	H1035
EPI_ISL_422411	2020-03-14	20A	H1035	H1035
EPI_ISL_426528	2020-03-14	20A	H1035	H1035
EPI_ISL_427552	2020-03-14	20A	H1035	H1035
EPI_ISL_445285	2020-03-14	20A	H1035	H1035
EPI_ISL_427545	2020-03-14	20A	H5785	H1035
EPI_ISL_427564	2020-03-15	20A	H1035	H1035
EPI_ISL_427565	2020-03-15	20A	H1035	H1035
EPI_ISL_427572	2020-03-15	20A	H1035	H1035
EPI_ISL_447614	2020-03-15	20A	H1035	H1035
EPI_ISL_427582	2020-03-15	20A	H5768	H1035
EPI_ISL_416831	2020-03-16	20A	H1035	H1035
EPI_ISL_417506	2020-03-16	20A	H1035	H1035
EPI_ISL_417510	2020-03-16	20A	H1035	H1035
EPI_ISL_427593	2020-03-16	20A	H1035	H1035
EPI_ISL_421369	2020-03-16	20A	H6051	H1035
EPI_ISL_417508	2020-03-16	20A	H6629	H1035
EPI_ISL_417513	2020-03-16	20A	H6629	H1035
EPI_ISL_429681	2020-03-16	20A	H6690	H1035
EPI_ISL_424972	2020-03-16	20A	H7150	H1035
EPI_ISL_421401	2020-03-17	20A	H1035	H1035
EPI_ISL_420302	2020-03-18	20A	H1035	H1035
EPI_ISL_421310	2020-03-18	20A	H1035	H1035
EPI_ISL_421383	2020-03-18	20A	H1035	H1035
EPI_ISL_424975	2020-03-18	20A	H1035	H1035
EPI_ISL_421592	2020-03-18	20A	H3407	H1035
EPI_ISL_421582	2020-03-18	20A	H3732	H1035
EPI_ISL_420599	2020-03-18	20A	H6434	H1035
EPI_ISL_421629	2020-03-19	20A	H1035	H1035
EPI_ISL_434785	2020-03-19	20A	H1035	H1035
EPI_ISL_423002	2020-03-19	20A	H4067	H1035
EPI_ISL_437330	2020-03-19	20A	H4157	H1035
EPI_ISL_444599	2020-03-19	20A	H785	H1035
EPI_ISL_450146	2020-03-20	20A	H1035	H1035
EPI_ISL_450148	2020-03-20	20A	H1035	H1035
EPI_ISL_451470	2020-03-20	20A	H1035	H1035
EPI_ISL_426544	2020-03-20	20A	H1794	H1035
EPI_ISL_426320	2020-03-20	20A	H2133	H1035
EPI_ISL_450159	2020-03-20	20A	H5453	H1035
EPI_ISL_419300	2020-03-20	20A	H7389	H1035
EPI_ISL_422550	2020-03-20	20A	H8538	H1035
EPI_ISL_424253	2020-03-21	20A	H1035	H1035
EPI_ISL_444276	2020-03-21	20A	H1035	H1035
EPI_ISL_451452	2020-03-21	20A	H1035	H1035
EPI_ISL_445325	2020-03-21	20A	H841	H1035
EPI_ISL_422556	2020-03-21	20A	H8554	H1035
EPI_ISL_426318	2020-03-22	20A	H1035	H1035
EPI_ISL_451429	2020-03-22	20A	H1035	H1035
EPI_ISL_422560	2020-03-22	20A	H3169	H1035
EPI_ISL_420508	2020-03-23	20A	H1035	H1035
EPI_ISL_424281	2020-03-23	20A	H1035	H1035
EPI_ISL_434871	2020-03-23	20A	H6955	H1035
EPI_ISL_434864	2020-03-23	20A	H7922	H1035
EPI_ISL_421321	2020-03-24	20A	H1035	H1035
EPI_ISL_428231	2020-03-24	20A	H2540	H1035
EPI_ISL_447300	2020-03-24	20A	H4513	H1035
EPI_ISL_450037	2020-03-24	20A	H5916	H1035
EPI_ISL_426121	2020-03-25	20A	H1035	H1035
EPI_ISL_445348	2020-03-25	20A	H1035	H1035
EPI_ISL_451405	2020-03-26	20A	H1035	H1035
EPI_ISL_451090	2020-03-26	20A	H1243	H1035
EPI_ISL_426547	2020-03-26	20A	H1794	H1035
EPI_ISL_426550	2020-03-26	20A	H1794	H1035
EPI_ISL_426555	2020-03-26	20A	H1794	H1035
EPI_ISL_447473	2020-03-26	20A	H4530	H1035
EPI_ISL_428326	2020-03-26	20A	H785	H1035
EPI_ISL_447738	2020-03-26	20A	H841	H1035
EPI_ISL_434164	2020-03-26	20A	H858	H1035
EPI_ISL_426301	2020-03-27	20A	H1522	H1035
EPI_ISL_426551	2020-03-27	20A	H1794	H1035
EPI_ISL_426552	2020-03-27	20A	H1794	H1035
EPI_ISL_426553	2020-03-27	20A	H1794	H1035
EPI_ISL_450316	2020-03-27	20A	H4213	H1035
EPI_ISL_434915	2020-03-27	20A	H7452	H1035
EPI_ISL_447739	2020-03-27	20A	H841	H1035
EPI_ISL_447744	2020-03-28	20A	H1035	H1035
EPI_ISL_428338	2020-03-28	20A	H785	H1035
EPI_ISL_447740	2020-03-28	20A	H841	H1035
EPI_ISL_447741	2020-03-28	20A	H841	H1035
EPI_ISL_447742	2020-03-28	20A	H841	H1035
EPI_ISL_427229	2020-03-28	20A	H8429	H1035
EPI_ISL_451490	2020-03-29	20A	H1661	H1035
EPI_ISL_426462	2020-03-29	20A	H411	H1035
EPI_ISL_430950	2020-03-29	20A	H8363	H1035
EPI_ISL_447385	2020-03-30	20A	H1035	H1035
EPI_ISL_426560	2020-03-30	20A	H1794	H1035
EPI_ISL_435475	2020-03-30	20A	H4479	H1035
EPI_ISL_430343	2020-03-30	20A	H5768	H1035
EPI_ISL_444625	2020-03-30	20A	H6493	H1035
EPI_ISL_430340	2020-03-30	20A	H6731	H1035
EPI_ISL_451166	2020-03-31	20A	H1383	H1035
EPI_ISL_426468	2020-03-31	20A	H411	H1035
EPI_ISL_425168	2020-03-31	20A	H5342	H1035
EPI_ISL_447763	2020-03-31	20A	H841	H1035
EPI_ISL_424966	2020-04-01	20A	H1035	H1035
EPI_ISL_427495	2020-04-01	20A	H1035	H1035
EPI_ISL_447777	2020-04-01	20A	H1035	H1035
EPI_ISL_447778	2020-04-01	20A	H2956	H1035
EPI_ISL_426624	2020-04-01	20A	H411	H1035
EPI_ISL_447360	2020-04-01	20A	H4330	H1035
EPI_ISL_427471	2020-04-01	20A	H5092	H1035
EPI_ISL_427473	2020-04-01	20A	H5094	H1035
EPI_ISL_427478	2020-04-01	20A	H5096	H1035
EPI_ISL_424947	2020-04-01	20A	H7111	H1035
EPI_ISL_424963	2020-04-01	20A	H7146	H1035
EPI_ISL_425143	2020-04-02	20A	H1035	H1035
EPI_ISL_426569	2020-04-02	20A	H1794	H1035
EPI_ISL_444739	2020-04-02	20A	H6051	H1035
EPI_ISL_444762	2020-04-02	20A	H6066	H1035
EPI_ISL_425156	2020-04-02	20A	H785	H1035
EPI_ISL_429988	2020-04-02	20A	H8374	H1035
EPI_ISL_428765	2020-04-03	20A	H1035	H1035
EPI_ISL_428758	2020-04-03	20A	H1521	H1035
EPI_ISL_428759	2020-04-03	20A	H1522	H1035
EPI_ISL_447792	2020-04-03	20A	H2961	H1035
EPI_ISL_447800	2020-04-04	20A	H1035	H1035
EPI_ISL_447797	2020-04-04	20A	H2965	H1035
EPI_ISL_432203	2020-04-04	20A	H411	H1035
EPI_ISL_447805	2020-04-04	20A	H841	H1035
EPI_ISL_428769	2020-04-05	20A	H1035	H1035
EPI_ISL_447812	2020-04-05	20A	H1035	H1035
EPI_ISL_451169	2020-04-05	20A	H1383	H1035
EPI_ISL_428798	2020-04-05	20A	H1435	H1035
EPI_ISL_447813	2020-04-05	20A	H2875	H1035
EPI_ISL_437694	2020-04-05	20A	H4047	H1035
EPI_ISL_430922	2020-04-05	20A	H8357	H1035
EPI_ISL_428784	2020-04-06	20A	H1035	H1035
EPI_ISL_427451	2020-04-06	20A	H5084	H1035
EPI_ISL_427634	2020-04-06	20A	H5858	H1035
EPI_ISL_428731	2020-04-06	20A	H785	H1035
EPI_ISL_429645	2020-04-06	20A	H8483	H1035
EPI_ISL_435498	2020-04-07	20A	H4492	H1035
EPI_ISL_427434	2020-04-07	20A	H5084	H1035
EPI_ISL_434613	2020-04-08	20A	H1035	H1035
EPI_ISL_430359	2020-04-08	20A	H6051	H1035
EPI_ISL_430390	2020-04-08	20A	H6777	H1035
EPI_ISL_437697	2020-04-09	20A	H1035	H1035
EPI_ISL_447817	2020-04-09	20A	H2877	H1035
EPI_ISL_430384	2020-04-09	20A	H6777	H1035
EPI_ISL_449895	2020-04-10	20A	H1035	H1035
EPI_ISL_430405	2020-04-10	20A	H6955	H1035
EPI_ISL_427428	2020-04-11	20A	H1035	H1035
EPI_ISL_447350	2020-04-14	20A	H4330	H1035
EPI_ISL_435505	2020-04-15	20A	H3163	H1035
EPI_ISL_435511	2020-04-15	20A	H3169	H1035
EPI_ISL_435496	2020-04-15	20A	H3198	H1035
EPI_ISL_447341	2020-04-15	20A	H4322	H1035
EPI_ISL_447337	2020-04-16	20A	H4319	H1035
EPI_ISL_437720	2020-04-16	20A	H4754	H1035
EPI_ISL_450718	2020-04-16	20A	H785	H1035
EPI_ISL_450706	2020-04-18	20A	H785	H1035
EPI_ISL_450715	2020-04-18	20A	H785	H1035
EPI_ISL_435524	2020-04-20	20A	H3182	H1035
EPI_ISL_437751	2020-04-20	20A	H4765	H1035
EPI_ISL_435541	2020-04-21	20A	H3198	H1035
EPI_ISL_436617	2020-04-23	20A	H785	H1035
EPI_ISL_437567	2020-04-26	20A	H3807	H1035
EPI_ISL_445243	2020-04-30	20A	H3120	H1035
EPI_ISL_447054	2020-04-30	20A	H3120	H1035
EPI_ISL_426427	2020-03-07	19A	H1177	H1177
EPI_ISL_414589	2020-03-07	19A	H1203	H1177
EPI_ISL_417880	2020-03-08	19A	H1177	H1177
EPI_ISL_422805	2020-03-08	19A	H1177	H1177
EPI_ISL_422811	2020-03-08	19A	H1177	H1177
EPI_ISL_414536	2020-03-08	19A	H1862	H1177
EPI_ISL_422819	2020-03-08	19A	H7887	H1177
EPI_ISL_422837	2020-03-09	19A	H1177	H1177
EPI_ISL_422871	2020-03-09	19A	H1177	H1177
EPI_ISL_415508	2020-03-09	19A	H5728	H1177
EPI_ISL_422641	2020-03-10	19A	H1177	H1177
EPI_ISL_422835	2020-03-10	19A	H1177	H1177
EPI_ISL_422894	2020-03-10	19A	H1177	H1177
EPI_ISL_415500	2020-03-10	19A	H5777	H1177
EPI_ISL_422661	2020-03-10	19A	H7052	H1177
EPI_ISL_415501	2020-03-11	19A	H1177	H1177
EPI_ISL_422840	2020-03-11	19A	H1177	H1177
EPI_ISL_422843	2020-03-11	19A	H1177	H1177
EPI_ISL_417460	2020-03-11	--	H1203	H1177
EPI_ISL_415506	2020-03-11	19A	H5728	H1177
EPI_ISL_422842	2020-03-11	19A	H7655	H1177
EPI_ISL_422875	2020-03-11	19A	H7889	H1177
EPI_ISL_415524	2020-03-12	19A	H1177	H1177
EPI_ISL_422801	2020-03-13	19A	H1177	H1177
EPI_ISL_422868	2020-03-13	19A	H1177	H1177
EPI_ISL_429295	2020-03-13	19A	H1177	H1177
EPI_ISL_422802	2020-03-13	19A	H7883	H1177
EPI_ISL_425474	2020-03-14	19A	H1177	H1177
EPI_ISL_425476	2020-03-14	19A	H1177	H1177
EPI_ISL_422672	2020-03-17	19A	H1177	H1177
EPI_ISL_436389	2020-03-17	19A	H207	H1177
EPI_ISL_422919	2020-03-19	19A	H7417	H1177
EPI_ISL_422893	2020-03-19	19A	H7848	H1177
EPI_ISL_428883	2020-03-20	19A	H1177	H1177
EPI_ISL_422689	2020-03-21	19A	H1177	H1177
EPI_ISL_438078	2020-03-21	19A	H1203	H1177
EPI_ISL_434845	2020-03-22	19A	H1203	H1177
EPI_ISL_422716	2020-03-22	19A	H7655	H1177
EPI_ISL_422715	2020-03-23	19A	H7654	H1177
EPI_ISL_422728	2020-03-24	19A	H1177	H1177
EPI_ISL_419259	2020-03-24	19A	H5851	H1177
EPI_ISL_422746	2020-03-25	19A	H7666	H1177
EPI_ISL_434349	2020-03-26	19A	H1177	H1177
EPI_ISL_426307	2020-03-26	19A	H2052	H1177
EPI_ISL_425057	2020-03-26	19A	H5851	H1177
EPI_ISL_418845	2020-03-11	20C	H119	H119
EPI_ISL_416661	2020-03-12	20C	H119	H119
EPI_ISL_430891	2020-03-12	20C	H8418	H119
EPI_ISL_417345	2020-03-13	20C	H119	H119
EPI_ISL_418072	2020-03-15	20C	H119	H119
EPI_ISL_418037	2020-03-16	20C	H119	H119
EPI_ISL_422972	2020-03-17	20C	H119	H119
EPI_ISL_444579	2020-03-19	20C	H119	H119
EPI_ISL_424321	2020-03-20	20C	H119	H119
EPI_ISL_424322	2020-03-20	20C	H119	H119
EPI_ISL_426077	2020-03-21	20C	H119	H119
EPI_ISL_444605	2020-03-21	20C	H119	H119
EPI_ISL_424225	2020-03-21	20C	H8035	H119
EPI_ISL_424318	2020-03-22	20C	H8090	H119
EPI_ISL_424307	2020-03-23	20C	H119	H119
EPI_ISL_426061	2020-03-23	20C	H8120	H119
EPI_ISL_426063	2020-03-23	20C	H8121	H119
EPI_ISL_426058	2020-03-24	20C	H119	H119
EPI_ISL_427622	2020-03-24	20C	H119	H119
EPI_ISL_437516	2020-03-24	20C	H3869	H119
EPI_ISL_426127	2020-03-25	20C	H8143	H119
EPI_ISL_426065	2020-03-27	20C	H119	H119
EPI_ISL_426064	2020-03-27	20C	H8122	H119
EPI_ISL_426073	2020-03-27	20C	H8127	H119
EPI_ISL_430947	2020-03-27	20C	H8127	H119
EPI_ISL_426066	2020-03-28	20C	H119	H119
EPI_ISL_426067	2020-03-28	20C	H119	H119
EPI_ISL_426069	2020-03-28	20C	H8124	H119
EPI_ISL_430952	2020-03-28	20C	H8364	H119
EPI_ISL_429601	2020-03-29	20C	H119	H119
EPI_ISL_430948	2020-03-29	20C	H119	H119
EPI_ISL_430949	2020-03-29	20C	H119	H119
EPI_ISL_426074	2020-03-29	20C	H8128	H119
EPI_ISL_427169	2020-03-30	20C	H119	H119
EPI_ISL_427170	2020-03-30	20C	H119	H119
EPI_ISL_430940	2020-03-30	20C	H119	H119
EPI_ISL_434973	2020-03-30	20C	H119	H119
EPI_ISL_426072	2020-03-30	20C	H8126	H119
EPI_ISL_425146	2020-03-31	20C	H5464	H119
EPI_ISL_430955	2020-04-01	20C	H8365	H119
EPI_ISL_449837	2020-04-06	20C	H4899	H119
EPI_ISL_449816	2020-04-07	20C	H4899	H119
EPI_ISL_428992	2020-04-08	20C	H8210	H119
EPI_ISL_434608	2020-04-10	20C	H119	H119
EPI_ISL_449854	2020-04-11	20C	H119	H119
EPI_ISL_449921	2020-04-11	20C	H4427	H119
EPI_ISL_436623	2020-04-25	20C	H790	H119
EPI_ISL_451243	2020-05-07	20C	H1929	H119
EPI_ISL_451244	2020-05-07	20C	H1929	H119
EPI_ISL_451297	2020-05-07	20C	H1929	H119
EPI_ISL_451252	2020-05-07	20C	H1935	H119
EPI_ISL_451296	2020-05-09	20C	H1929	H119
EPI_ISL_419559	2020-02-28	20B	H12	H12
EPI_ISL_413023	2020-02-29	20B	H5934	H12
EPI_ISL_415458	2020-03-01	20B	H12	H12
EPI_ISL_419210	2020-03-01	20B	H12	H12
EPI_ISL_426179	2020-03-02	20B	H12	H12
EPI_ISL_420555	2020-03-03	20B	H12	H12
EPI_ISL_416029	2020-03-04	20B	H12	H12
EPI_ISL_415105	2020-03-04	20B	H5213	H12
EPI_ISL_416035	2020-03-05	20B	H12	H12
EPI_ISL_427293	2020-03-06	20B	H5213	H12
EPI_ISL_429143	2020-03-06	20B	H6023	H12
EPI_ISL_424870	2020-03-06	20B	H7138	H12
EPI_ISL_445251	2020-03-10	20B	H3124	H12
EPI_ISL_417404	2020-03-12	20B	H12	H12
EPI_ISL_435313	2020-03-13	20B	H4463	H12
EPI_ISL_418043	2020-03-14	20B	H12	H12
EPI_ISL_419397	2020-03-14	20B	H2451	H12
EPI_ISL_419390	2020-03-14	20B	H7630	H12
EPI_ISL_417512	2020-03-15	20B	H12	H12
EPI_ISL_435132	2020-03-15	20B	H12	H12
EPI_ISL_434721	2020-03-15	20B	H7680	H12
EPI_ISL_421684	2020-03-16	20B	H12	H12
EPI_ISL_428882	2020-03-16	20B	H12	H12
EPI_ISL_428260	2020-03-16	20B	H2451	H12
EPI_ISL_429822	2020-03-16	20B	H5350	H12
EPI_ISL_426506	2020-03-17	20B	H12	H12
EPI_ISL_418428	2020-03-17	20B	H2129	H12
EPI_ISL_434764	2020-03-17	20B	H4781	H12
EPI_ISL_430001	2020-03-17	20B	H6474	H12
EPI_ISL_417561	2020-03-17	20B	H6584	H12
EPI_ISL_421591	2020-03-18	20B	H12	H12
EPI_ISL_425861	2020-03-18	20B	H12	H12
EPI_ISL_436231	2020-03-18	20B	H12	H12
EPI_ISL_451968	2020-03-18	20B	H183	H12
EPI_ISL_426538	2020-03-19	20B	H12	H12
EPI_ISL_424487	2020-03-20	20B	H12	H12
EPI_ISL_428886	2020-03-20	20B	H12	H12
EPI_ISL_435419	2020-03-20	20B	H12	H12
EPI_ISL_425205	2020-03-20	20B	H5601	H12
EPI_ISL_435405	2020-03-22	20B	H12	H12
EPI_ISL_435408	2020-03-22	20B	H12	H12
EPI_ISL_444611	2020-03-22	20B	H12	H12
EPI_ISL_447321	2020-03-22	20B	H4413	H12
EPI_ISL_437212	2020-03-22	20B	H5689	H12
EPI_ISL_427271	2020-03-23	20B	H12	H12
EPI_ISL_427272	2020-03-23	20B	H12	H12
EPI_ISL_423172	2020-03-24	20B	H2448	H12
EPI_ISL_447302	2020-03-24	20B	H4514	H12
EPI_ISL_418861	2020-03-24	20B	H8216	H12
EPI_ISL_438970	2020-03-25	20B	H12	H12
EPI_ISL_436345	2020-03-25	20B	H138	H12
EPI_ISL_435409	2020-03-25	20B	H4469	H12
EPI_ISL_420229	2020-03-26	20B	H12	H12
EPI_ISL_434347	2020-03-26	20B	H12	H12
EPI_ISL_447396	2020-03-26	20B	H12	H12
EPI_ISL_436327	2020-03-26	20B	H135	H12
EPI_ISL_436337	2020-03-26	20B	H138	H12
EPI_ISL_451586	2020-03-26	20B	H1735	H12
EPI_ISL_447394	2020-03-26	20B	H4346	H12
EPI_ISL_447395	2020-03-26	20B	H4346	H12
EPI_ISL_424604	2020-03-27	20B	H1114	H12
EPI_ISL_444872	2020-03-27	20B	H12	H12
EPI_ISL_447500	2020-03-27	20B	H12	H12
EPI_ISL_447503	2020-03-27	20B	H135	H12
EPI_ISL_435411	2020-03-27	20B	H4471	H12
EPI_ISL_439134	2020-03-27	20B	H5208	H12
EPI_ISL_432916	2020-03-28	20B	H6788	H12
EPI_ISL_432921	2020-03-28	20B	H6837	H12
EPI_ISL_447391	2020-03-29	20B	H12	H12
EPI_ISL_448951	2020-03-29	20B	H7310	H12
EPI_ISL_447441	2020-03-30	20B	H12	H12
EPI_ISL_447442	2020-03-30	20B	H12	H12
EPI_ISL_450762	2020-03-30	20B	H12	H12
EPI_ISL_451567	2020-03-30	20B	H12	H12
EPI_ISL_421196	2020-03-30	20B	H2791	H12
EPI_ISL_425990	2020-03-30	20B	H4371	H12
EPI_ISL_423425	2020-03-30	20B	H4555	H12
EPI_ISL_447443	2020-03-30	20B	H4619	H12
EPI_ISL_425458	2020-03-31	20B	H12	H12
EPI_ISL_451822	2020-03-31	20B	H12	H12
EPI_ISL_447529	2020-03-31	20B	H135	H12
EPI_ISL_421948	2020-03-31	20B	H2448	H12
EPI_ISL_433225	2020-04-01	20B	H12	H12
EPI_ISL_426020	2020-04-01	20B	H1269	H12
EPI_ISL_430959	2020-04-02	20B	H8366	H12
[truncated: 7,700 more rows]
