# Supplementary material for: Intercontinental transmission and local demographic expansion of SARS-CoV-2
Source: Epidemiol Infect. 2021 Apr 13;149:e94. doi: 10.1017/S0950268821000777 (PMC8060534; doi:10.1017/S0950268821000777)
Supplement: Supplementary file 1 [file S0950268821000777sup001.zip › Table_S5.xlsx]

## Sheet: information
Table S5: Information of the demographic expansions under different thresholds.
Central Haplotype	First reported time	Countries	Threshold
H1	2020-03-08	32	10
H10	2020-02-24	47	10
H1005	2020-03-16	3	10
H1025	2020-03-09	27	10
H1026	2020-03-12	28	10
H1027	2020-02-26	40	10
H1035	2020-02-29	22	10
H1177	2020-03-07	11	10
H119	2020-03-11	2	10
H12	2020-02-28	42	10
H1248	2020-02-05	22	10
H1260	2020-03-22	30	10
H127	2020-02-21	37	10
H13	2020-03-08	24	10
H133	2020-03-02	11	10
H1403	2020-03-06	10	10
H15	2020-02-27	42	10
H1517	2020-03-10	20	10
H1526	2020-03-10	7	10
H1534	2020-02-27	31	10
H1571	2020-02-25	19	10
H1716	2020-03-13	8	10
H1762	2020-01-24	13	10
H179	2020-03-01	44	10
H1863	2020-03-14	6	10
H1885	2020-03-11	2	10
H190	2020-03-12	24	10
H191	2020-03-12	16	10
H194	2020-03-03	33	10
H1998	2020-03-23	10	10
H2010	2020-04-10	30	10
H2081	2020-01-10	8	10
H2108	2020-01-25	21	10
H2111	2020-01-05	12	10
H2126	2020-03-09	14	10
H2151	2020-03-17	3	10
H225	2020-02-26	20	10
H2307	2020-03-13	27	10
H2309	2020-03-14	27	10
H2310	2020-02-29	10	10
H249	2020-03-23	1	10
H2605	2020-03-13	2	10
H2704	2020-03-23	41	10
H2716	2020-03-05	15	10
H2755	2020-03-05	6	10
H295	2020-02-26	43	10
H303	2019-12-30	25	10
H306	2020-01-29	22	10
H311	2020-03-20	31	10
H315	2020-03-16	3	10
H3196	2020-03-17	28	10
H338	2020-02-09	15	10
H358	2020-03-11	4	10
H371	2020-03-17	27	10
H3776	2020-03-02	12	10
H3842	2020-03-17	7	10
H387	2020-02-20	8	10
H391	2020-02-29	18	10
H3948	2020-03-16	28	10
H3952	2020-03-19	30	10
H404	2020-03-12	32	10
H406	2020-03-09	3	10
H48	2020-03-04	35	10
H486	2020-03-02	19	10
H507	2020-03-06	5	10
H508	2020-03-19	1	10
H5769	2020-03-16	3	10
H5791	2020-03-13	27	10
H58	2020-02-20	47	10
H6	2020-02-27	15	10
H620	2020-03-12	1	10
H621	2020-03-12	13	10
H647	2020-03-05	26	10
H7	2020-01-29	17	10
H834	2020-03-03	2	10
H845	2020-03-05	4	10
H849	2020-03-28	1	10
H861	2020-02-27	20	10
H869	2020-03-20	8	10
H876	2020-03-10	10	10
H9	2020-03-04	12	10
H909	2020-03-18	1	10
H91	2020-03-23	4	10
H915	2020-03-15	2	10
H956	2020-04-04	42	10
H970	2020-03-12	28	10
H983	2020-03-07	7	10
H998	2020-03-10	15	10
H303	2019-12-30	23	5
H2111	2020-01-05	7	5
H2081	2020-01-10	7	5
H3058	2020-01-18	3	5
H1565	2020-01-19	5	5
H2027	2020-01-22	4	5
H1762	2020-01-24	13	5
H121	2020-01-25	2	5
H2108	2020-01-25	9	5
H2670	2020-01-25	6	5
H1321	2020-01-27	1	5
H306	2020-01-29	9	5
H7	2020-01-29	8	5
H2091	2020-02-03	1	5
H1248	2020-02-05	9	5
H338	2020-02-09	15	5
H387	2020-02-20	6	5
H58	2020-02-20	41	5
H127	2020-02-21	33	5
H10	2020-02-24	46	5
H1571	2020-02-25	16	5
H3025	2020-02-25	7	5
H1027	2020-02-26	8	5
H225	2020-02-26	18	5
H295	2020-02-26	16	5
H15	2020-02-27	31	5
H1534	2020-02-27	8	5
H184	2020-02-27	9	5
H6	2020-02-27	15	5
H861	2020-02-27	8	5
H12	2020-02-28	22	5
H1496	2020-02-28	4	5
H1035	2020-02-29	21	5
H2310	2020-02-29	10	5
H3892	2020-02-29	1	5
H391	2020-02-29	14	5
H1611	2020-03-01	5	5
H17	2020-03-01	4	5
H179	2020-03-01	20	5
H133	2020-03-02	7	5
H1561	2020-03-02	1	5
H3031	2020-03-02	2	5
H3776	2020-03-02	10	5
H486	2020-03-02	19	5
H1495	2020-03-03	5	5
H194	2020-03-03	12	5
H3777	2020-03-03	1	5
H834	2020-03-03	2	5
H48	2020-03-04	20	5
H755	2020-03-04	4	5
H9	2020-03-04	9	5
H2716	2020-03-05	9	5
H2755	2020-03-05	4	5
H5531	2020-03-05	2	5
H6132	2020-03-05	3	5
H647	2020-03-05	12	5
H845	2020-03-05	4	5
H1403	2020-03-06	10	5
H1983	2020-03-06	8	5
H3903	2020-03-06	1	5
H507	2020-03-06	4	5
H1177	2020-03-07	10	5
H3814	2020-03-07	2	5
H3941	2020-03-07	5	5
H534	2020-03-07	7	5
H983	2020-03-07	7	5
H1	2020-03-08	7	5
H13	2020-03-08	4	5
H4039	2020-03-08	5	5
H4043	2020-03-08	7	5
H1025	2020-03-09	3	5
H1061	2020-03-09	8	5
H2126	2020-03-09	5	5
H2447	2020-03-09	3	5
H406	2020-03-09	3	5
H8131	2020-03-09	2	5
H1517	2020-03-10	6	5
H1526	2020-03-10	6	5
H876	2020-03-10	7	5
H998	2020-03-10	15	5
H119	2020-03-11	2	5
H1572	2020-03-11	2	5
H1885	2020-03-11	2	5
H358	2020-03-11	3	5
H5059	2020-03-11	1	5
H1026	2020-03-12	3	5
H190	2020-03-12	1	5
H191	2020-03-12	1	5
H3909	2020-03-12	4	5
H404	2020-03-12	7	5
H620	2020-03-12	1	5
H621	2020-03-12	1	5
H970	2020-03-12	7	5
H1258	2020-03-13	2	5
H1716	2020-03-13	7	5
H2307	2020-03-13	4	5
H2605	2020-03-13	1	5
H423	2020-03-13	4	5
H5791	2020-03-13	1	5
H6256	2020-03-13	2	5
H678	2020-03-13	1	5
H8415	2020-03-13	1	5
H1598	2020-03-14	1	5
H1780	2020-03-14	3	5
H1863	2020-03-14	6	5
H1864	2020-03-14	6	5
H2309	2020-03-14	2	5
H2894	2020-03-14	2	5
H979	2020-03-14	3	5
H1413	2020-03-15	3	5
H5758	2020-03-15	2	5
H6671	2020-03-15	3	5
H768	2020-03-15	1	5
H915	2020-03-15	2	5
H1005	2020-03-16	3	5
H1599	2020-03-16	1	5
H1786	2020-03-16	1	5
H315	2020-03-16	3	5
H3948	2020-03-16	4	5
H5769	2020-03-16	2	5
H6580	2020-03-16	4	5
H2151	2020-03-17	3	5
H2452	2020-03-17	1	5
H2739	2020-03-17	1	5
H3196	2020-03-17	10	5
H3283	2020-03-17	1	5
H371	2020-03-17	3	5
H3842	2020-03-17	5	5
H4216	2020-03-17	5	5
H4270	2020-03-17	1	5
H754	2020-03-17	2	5
H762	2020-03-17	2	5
H1638	2020-03-18	1	5
H2354	2020-03-18	5	5
H2814	2020-03-18	1	5
H909	2020-03-18	1	5
H1075	2020-03-19	4	5
H2895	2020-03-19	2	5
H3952	2020-03-19	1	5
H508	2020-03-19	1	5
H7451	2020-03-19	4	5
H785	2020-03-19	1	5
H1696	2020-03-20	3	5
H1724	2020-03-20	2	5
H311	2020-03-20	3	5
H3574	2020-03-20	3	5
H5097	2020-03-20	1	5
H869	2020-03-20	4	5
H1536	2020-03-21	2	5
H2248	2020-03-21	2	5
H3297	2020-03-21	1	5
H6616	2020-03-21	5	5
H1260	2020-03-22	1	5
H134	2020-03-22	3	5
H5496	2020-03-22	2	5
H1998	2020-03-23	8	5
H249	2020-03-23	1	5
H2704	2020-03-23	1	5
H91	2020-03-23	1	5
H758	2020-03-25	3	5
H1384	2020-03-26	3	5
H609	2020-03-26	4	5
H4446	2020-03-28	3	5
H6857	2020-03-28	1	5
H849	2020-03-28	1	5
H3074	2020-03-29	1	5
H4560	2020-03-29	2	5
H854	2020-03-30	1	5
H1053	2020-04-01	1	5
H4981	2020-04-03	1	5
H956	2020-04-04	7	5
H2468	2020-04-05	1	5
H6118	2020-04-05	1	5
H2515	2020-04-06	4	5
H2834	2020-04-06	2	5
H3499	2020-04-07	2	5
H153	2020-04-08	1	5
H1874	2020-04-08	1	5
H2010	2020-04-10	6	5
H4105	2020-04-12	1	5
H2906	2020-04-16	1	5
H2914	2020-04-17	1	5
H5434	2020-04-17	1	5
H2919	2020-04-18	1	5
H438	2020-04-22	3	5
H5815	2020-05-04	1	5
H1	2020-03-08	7	8
H10	2020-02-24	46	8
H1005	2020-03-16	3	8
H1025	2020-03-09	3	8
H1026	2020-03-12	3	8
H1027	2020-02-26	8	8
H1035	2020-02-29	21	8
H1053	2020-04-01	1	8
H1177	2020-03-07	10	8
H119	2020-03-11	2	8
H12	2020-02-28	22	8
H1248	2020-02-05	10	8
H1260	2020-03-22	1	8
H127	2020-02-21	34	8
H13	2020-03-08	4	8
H133	2020-03-02	7	8
H1403	2020-03-06	10	8
H15	2020-02-27	31	8
H1517	2020-03-10	8	8
H1526	2020-03-10	6	8
H1534	2020-02-27	8	8
H1571	2020-02-25	19	8
H1599	2020-03-16	1	8
H1638	2020-03-18	1	8
H1716	2020-03-13	8	8
H1724	2020-03-20	2	8
H1762	2020-01-24	13	8
H179	2020-03-01	20	8
H184	2020-02-27	9	8
H1863	2020-03-14	6	8
H1864	2020-03-14	6	8
H1885	2020-03-11	2	8
H190	2020-03-12	1	8
H191	2020-03-12	1	8
H194	2020-03-03	12	8
H1983	2020-03-06	8	8
H1998	2020-03-23	8	8
H2010	2020-04-10	6	8
H2081	2020-01-10	7	8
H2108	2020-01-25	9	8
H2111	2020-01-05	8	8
H2126	2020-03-09	5	8
H2151	2020-03-17	3	8
H225	2020-02-26	18	8
H2307	2020-03-13	4	8
H2309	2020-03-14	2	8
H2310	2020-02-29	10	8
H249	2020-03-23	1	8
H2515	2020-04-06	4	8
H2605	2020-03-13	1	8
H2670	2020-01-25	6	8
H2704	2020-03-23	1	8
H2716	2020-03-05	9	8
H2755	2020-03-05	4	8
H295	2020-02-26	16	8
H303	2019-12-30	23	8
H3031	2020-03-02	2	8
H306	2020-01-29	9	8
H311	2020-03-20	3	8
H315	2020-03-16	3	8
H3196	2020-03-17	10	8
H338	2020-02-09	15	8
H3574	2020-03-20	3	8
H358	2020-03-11	3	8
H371	2020-03-17	3	8
H3776	2020-03-02	10	8
H3814	2020-03-07	2	8
H3842	2020-03-17	5	8
H387	2020-02-20	7	8
H3892	2020-02-29	1	8
H391	2020-02-29	14	8
H3948	2020-03-16	4	8
H3952	2020-03-19	1	8
H404	2020-03-12	8	8
H406	2020-03-09	3	8
H438	2020-04-22	3	8
H48	2020-03-04	20	8
H486	2020-03-02	19	8
H4981	2020-04-03	1	8
H507	2020-03-06	5	8
H508	2020-03-19	1	8
H534	2020-03-07	7	8
H5531	2020-03-05	2	8
H5769	2020-03-16	2	8
H5791	2020-03-13	1	8
H58	2020-02-20	41	8
H6	2020-02-27	15	8
H620	2020-03-12	1	8
H621	2020-03-12	1	8
H6256	2020-03-13	2	8
H647	2020-03-05	12	8
H678	2020-03-13	1	8
H7	2020-01-29	8	8
H755	2020-03-04	4	8
H762	2020-03-17	2	8
H768	2020-03-15	1	8
H785	2020-03-19	1	8
H8131	2020-03-09	2	8
H834	2020-03-03	2	8
H845	2020-03-05	4	8
H849	2020-03-28	1	8
H861	2020-02-27	8	8
H869	2020-03-20	4	8
H876	2020-03-10	7	8
H9	2020-03-04	9	8
H909	2020-03-18	1	8
H91	2020-03-23	1	8
H915	2020-03-15	2	8
H956	2020-04-04	7	8
H970	2020-03-12	7	8
H983	2020-03-07	7	8
H998	2020-03-10	15	8
H1	2020-03-08	7	15
H10	2020-02-24	46	15
H1005	2020-03-16	3	15
H1025	2020-03-09	3	15
H1026	2020-03-12	3	15
H1027	2020-02-26	9	15
H1035	2020-02-29	21	15
H1177	2020-03-07	10	15
H119	2020-03-11	2	15
H12	2020-02-28	22	15
H1248	2020-02-05	11	15
H127	2020-02-21	34	15
H133	2020-03-02	7	15
H1403	2020-03-06	10	15
H15	2020-02-27	31	15
H1517	2020-03-10	8	15
H1526	2020-03-10	6	15
H1534	2020-02-27	8	15
H1571	2020-02-25	19	15
H1762	2020-01-24	13	15
H179	2020-03-01	20	15
H1863	2020-03-14	6	15
H194	2020-03-03	16	15
H2108	2020-01-25	9	15
H2111	2020-01-05	12	15
H225	2020-02-26	20	15
H249	2020-03-23	1	15
H2605	2020-03-13	1	15
H295	2020-02-26	16	15
H303	2019-12-30	23	15
H306	2020-01-29	9	15
H311	2020-03-20	3	15
H315	2020-03-16	3	15
H3196	2020-03-17	10	15
H338	2020-02-09	15	15
H358	2020-03-11	3	15
H371	2020-03-17	3	15
H3776	2020-03-02	10	15
H387	2020-02-20	7	15
H391	2020-02-29	17	15
H3948	2020-03-16	4	15
H404	2020-03-12	8	15
H406	2020-03-09	3	15
H48	2020-03-04	20	15
H486	2020-03-02	19	15
H507	2020-03-06	5	15
H508	2020-03-19	1	15
H5791	2020-03-13	1	15
H58	2020-02-20	41	15
H6	2020-02-27	15	15
H647	2020-03-05	12	15
H7	2020-01-29	12	15
H91	2020-03-23	4	15
H915	2020-03-15	2	15
H970	2020-03-12	7	15
H983	2020-03-07	7	15
H998	2020-03-10	15	15
H10	2020-02-24	46	20
H1005	2020-03-16	3	20
H1025	2020-03-09	3	20
H1026	2020-03-12	3	20
H1027	2020-02-26	9	20
H1035	2020-02-29	21	20
H119	2020-03-11	2	20
H12	2020-02-28	22	20
H1248	2020-02-05	11	20
H127	2020-02-21	35	20
H133	2020-03-02	10	20
H15	2020-02-27	31	20
H1517	2020-03-10	8	20
H1526	2020-03-10	6	20
H1534	2020-02-27	8	20
H1571	2020-02-25	19	20
H1762	2020-01-24	13	20
H179	2020-03-01	20	20
H194	2020-03-03	16	20
H2108	2020-01-25	12	20
H2111	2020-01-05	12	20
H225	2020-02-26	20	20
H2605	2020-03-13	1	20
H295	2020-02-26	16	20
H303	2019-12-30	23	20
H306	2020-01-29	12	20
H315	2020-03-16	3	20
H338	2020-02-09	15	20
H358	2020-03-11	3	20
H371	2020-03-17	3	20
H387	2020-02-20	7	20
H391	2020-02-29	17	20
H3948	2020-03-16	4	20
H404	2020-03-12	8	20
H48	2020-03-04	20	20
H486	2020-03-02	19	20
H508	2020-03-19	1	20
H58	2020-02-20	42	20
H6	2020-02-27	15	20
H647	2020-03-05	12	20
H91	2020-03-23	4	20
H970	2020-03-12	7	20
H983	2020-03-07	7	20
H998	2020-03-10	15	20

## Sheet: Sheet1
Central Haplotype	First reported time	Last reported time of central haplotype	Last reported time of all haplotypes	Last time (days)	Country number	Threshold
H303	2019-12-30	2020-04-04	2020-05-01	123	23	5
H2111	2020-01-05	2020-02-26	2020-03-21	76	7	5
H2081	2020-01-10	2020-02-07	2020-03-02	52	7	5
H3058	2020-01-18	2020-02-02	2020-03-29	71	3	5
H1565	2020-01-19	2020-03-13	2020-03-29	70	5	5
H2027	2020-01-22	2020-02-01	2020-02-04	13	4	5
H1762	2020-01-24	2020-03-06	2020-04-11	78	13	5
H121	2020-01-25	2020-02-27	2020-02-27	33	2	5
H2108	2020-01-25	2020-02-23	2020-03-25	60	9	5
H2670	2020-01-25	2020-03-30	2020-03-30	65	6	5
H1321	2020-01-27	2020-02-08	2020-02-19	23	1	5
H306	2020-01-29	2020-02-24	2020-03-30	61	9	5
H7	2020-01-29	2020-03-14	2020-03-20	51	8	5
H2091	2020-02-03	2020-02-03	2020-02-12	9	1	5
H1248	2020-02-05	2020-04-06	2020-04-20	75	9	5
H338	2020-02-09	2020-05-01	2020-05-01	82	15	5
H387	2020-02-20	2020-04-27	2020-04-30	70	6	5
H58	2020-02-20	2020-04-27	2020-05-06	76	41	5
H127	2020-02-21	2020-04-24	2020-04-29	68	33	5
H10	2020-02-24	2020-05-05	2020-05-08	74	46	5
H1571	2020-02-25	2020-03-25	2020-04-17	52	16	5
H3025	2020-02-25	2020-04-04	2020-04-04	39	7	5
H1027	2020-02-26	2020-04-20	2020-04-20	54	8	5
H225	2020-02-26	2020-04-30	2020-04-30	64	18	5
H295	2020-02-26	2020-04-16	2020-04-30	64	16	5
H15	2020-02-27	2020-05-01	2020-05-04	67	31	5
H1534	2020-02-27	2020-04-16	2020-05-08	71	8	5
H184	2020-02-27	2020-04-02	2020-04-02	35	9	5
H6	2020-02-27	2020-04-02	2020-04-22	55	15	5
H861	2020-02-27	2020-03-30	2020-04-02	35	8	5
H12	2020-02-28	2020-04-21	2020-05-04	66	22	5
H1496	2020-02-28	2020-03-21	2020-04-15	47	4	5
H1035	2020-02-29	2020-04-11	2020-04-30	61	21	5
H2310	2020-02-29	2020-03-30	2020-04-11	42	10	5
H3892	2020-02-29	2020-03-19	2020-03-24	24	1	5
H391	2020-02-29	2020-04-16	2020-04-27	58	14	5
H1611	2020-03-01	2020-03-14	2020-04-05	35	5	5
H17	2020-03-01	2020-03-25	2020-03-25	24	4	5
H179	2020-03-01	2020-04-12	2020-04-15	45	20	5
H133	2020-03-02	2020-03-29	2020-04-08	37	7	5
H1561	2020-03-02	2020-03-04	2020-03-17	15	1	5
H3031	2020-03-02	2020-03-29	2020-04-02	31	2	5
H3776	2020-03-02	2020-03-25	2020-03-30	28	10	5
H486	2020-03-02	2020-05-07	2020-05-07	66	19	5
H1495	2020-03-03	2020-03-06	2020-03-24	21	5	5
H194	2020-03-03	2020-04-11	2020-04-11	39	12	5
H3777	2020-03-03	2020-03-10	2020-03-25	22	1	5
H834	2020-03-03	2020-03-07	2020-03-28	25	2	5
H48	2020-03-04	2020-04-26	2020-04-28	55	20	5
H755	2020-03-04	2020-04-01	2020-04-26	53	4	5
H9	2020-03-04	2020-03-27	2020-04-01	28	9	5
H2716	2020-03-05	2020-03-29	2020-04-07	33	9	5
H2755	2020-03-05	2020-03-26	2020-04-29	55	4	5
H5531	2020-03-05	2020-03-19	2020-04-02	28	2	5
H6132	2020-03-05	2020-03-23	2020-04-10	36	3	5
H647	2020-03-05	2020-05-10	2020-05-10	66	12	5
H845	2020-03-05	2020-04-01	2020-04-03	29	4	5
H1403	2020-03-06	2020-04-02	2020-04-22	47	10	5
H1983	2020-03-06	2020-04-24	2020-04-24	49	8	5
H3903	2020-03-06	2020-03-13	2020-03-14	8	1	5
H507	2020-03-06	2020-04-05	2020-04-20	45	4	5
H1177	2020-03-07	2020-03-26	2020-03-26	19	10	5
H3814	2020-03-07	2020-03-22	2020-04-28	52	2	5
H3941	2020-03-07	2020-03-10	2020-03-18	11	5	5
H534	2020-03-07	2020-03-26	2020-04-23	47	7	5
H983	2020-03-07	2020-03-26	2020-04-17	41	7	5
H1	2020-03-08	2020-03-31	2020-04-02	25	7	5
H13	2020-03-08	2020-03-26	2020-04-16	39	4	5
H4039	2020-03-08	2020-03-18	2020-03-21	13	5	5
H4043	2020-03-08	2020-03-30	2020-04-03	26	7	5
H1025	2020-03-09	2020-05-06	2020-05-08	60	3	5
H1061	2020-03-09	2020-04-07	2020-04-08	30	8	5
H2126	2020-03-09	2020-04-05	2020-04-05	27	5	5
H2447	2020-03-09	2020-03-21	2020-03-30	21	3	5
H406	2020-03-09	2020-04-27	2020-04-29	51	3	5
H8131	2020-03-09	2020-03-12	2020-03-23	14	2	5
H1517	2020-03-10	2020-04-20	2020-05-05	56	6	5
H1526	2020-03-10	2020-04-14	2020-04-30	51	6	5
H876	2020-03-10	2020-04-08	2020-04-12	33	7	5
H998	2020-03-10	2020-04-16	2020-04-29	50	15	5
H119	2020-03-11	2020-04-11	2020-05-09	59	2	5
H1572	2020-03-11	2020-03-30	2020-04-04	24	2	5
H1885	2020-03-11	2020-04-02	2020-04-03	23	2	5
H358	2020-03-11	2020-05-06	2020-05-06	56	3	5
H5059	2020-03-11	2020-04-02	2020-04-02	22	1	5
H1026	2020-03-12	2020-04-26	2020-05-04	53	3	5
H190	2020-03-12	2020-03-28	2020-03-28	16	1	5
H191	2020-03-12	2020-03-28	2020-03-29	17	1	5
H3909	2020-03-12	2020-03-26	2020-04-12	31	4	5
H404	2020-03-12	2020-04-16	2020-04-27	46	7	5
H620	2020-03-12	2020-04-11	2020-04-11	30	1	5
H621	2020-03-12	2020-04-04	2020-04-12	31	1	5
H970	2020-03-12	2020-04-23	2020-04-27	46	7	5
H1258	2020-03-13	2020-03-18	2020-03-30	17	2	5
H1716	2020-03-13	2020-04-11	2020-04-17	35	7	5
H2307	2020-03-13	2020-04-02	2020-04-20	38	4	5
H2605	2020-03-13	2020-04-02	2020-05-07	55	1	5
H423	2020-03-13	2020-04-26	2020-04-26	44	4	5
H5791	2020-03-13	2020-04-03	2020-04-03	21	1	5
H6256	2020-03-13	2020-03-20	2020-03-21	8	2	5
H678	2020-03-13	2020-04-02	2020-04-02	20	1	5
H8415	2020-03-13	2020-03-13	2020-03-26	13	1	5
H1598	2020-03-14	2020-03-24	2020-04-05	22	1	5
H1780	2020-03-14	2020-03-24	2020-04-10	27	3	5
H1863	2020-03-14	2020-04-07	2020-04-18	35	6	5
H1864	2020-03-14	2020-04-05	2020-04-11	28	6	5
H2309	2020-03-14	2020-04-29	2020-04-29	46	2	5
H2894	2020-03-14	2020-03-26	2020-04-22	39	2	5
H979	2020-03-14	2020-03-27	2020-04-18	35	3	5
H1413	2020-03-15	2020-04-20	2020-04-20	36	3	5
H5758	2020-03-15	2020-04-03	2020-04-15	31	2	5
H6671	2020-03-15	2020-03-15	2020-03-24	9	3	5
H768	2020-03-15	2020-04-21	2020-04-21	37	1	5
H915	2020-03-15	2020-04-06	2020-04-20	36	2	5
H1005	2020-03-16	2020-04-22	2020-04-23	38	3	5
H1599	2020-03-16	2020-03-24	2020-04-22	37	1	5
H1786	2020-03-16	2020-03-21	2020-04-28	43	1	5
H315	2020-03-16	2020-04-04	2020-04-05	20	3	5
H3948	2020-03-16	2020-04-04	2020-04-04	19	4	5
H5769	2020-03-16	2020-04-10	2020-04-13	28	2	5
H6580	2020-03-16	2020-03-27	2020-03-31	15	4	5
H2151	2020-03-17	2020-04-05	2020-05-07	51	3	5
H2452	2020-03-17	2020-03-25	2020-04-15	29	1	5
H2739	2020-03-17	2020-04-14	2020-04-14	28	1	5
H3196	2020-03-17	2020-04-21	2020-05-07	51	10	5
H3283	2020-03-17	2020-03-28	2020-04-07	21	1	5
H371	2020-03-17	2020-04-03	2020-04-13	27	3	5
H3842	2020-03-17	2020-04-04	2020-04-16	30	5	5
H4216	2020-03-17	2020-03-17	2020-04-09	23	5	5
H4270	2020-03-17	2020-03-17	2020-03-31	14	1	5
H754	2020-03-17	2020-04-06	2020-04-18	32	2	5
H762	2020-03-17	2020-04-11	2020-04-22	36	2	5
H1638	2020-03-18	2020-03-21	2020-04-20	33	1	5
H2354	2020-03-18	2020-03-18	2020-04-18	31	5	5
H2814	2020-03-18	2020-04-16	2020-04-18	31	1	5
H909	2020-03-18	2020-04-11	2020-04-16	29	1	5
H1075	2020-03-19	2020-04-27	2020-04-27	39	4	5
H2895	2020-03-19	2020-04-07	2020-04-17	29	2	5
H3952	2020-03-19	2020-03-31	2020-04-02	14	1	5
H508	2020-03-19	2020-04-05	2020-04-28	40	1	5
H7451	2020-03-19	2020-03-27	2020-04-20	32	4	5
H785	2020-03-19	2020-04-23	2020-04-23	35	1	5
H1696	2020-03-20	2020-03-20	2020-04-18	29	3	5
H1724	2020-03-20	2020-03-31	2020-04-06	17	2	5
H311	2020-03-20	2020-04-03	2020-05-05	46	3	5
H3574	2020-03-20	2020-03-30	2020-04-19	30	3	5
H5097	2020-03-20	2020-04-01	2020-04-08	19	1	5
H869	2020-03-20	2020-03-29	2020-04-14	25	4	5
H1536	2020-03-21	2020-04-06	2020-04-20	30	2	5
H2248	2020-03-21	2020-04-08	2020-04-29	39	2	5
H3297	2020-03-21	2020-04-04	2020-04-23	33	1	5
H6616	2020-03-21	2020-03-21	2020-05-04	44	5	5
H1260	2020-03-22	2020-05-01	2020-05-01	40	1	5
H134	2020-03-22	2020-03-26	2020-04-26	35	3	5
H5496	2020-03-22	2020-04-08	2020-04-25	34	2	5
H1998	2020-03-23	2020-04-14	2020-05-10	48	8	5
H249	2020-03-23	2020-04-01	2020-05-08	46	1	5
H2704	2020-03-23	2020-04-18	2020-04-18	26	1	5
H91	2020-03-23	2020-04-27	2020-04-28	36	1	5
H758	2020-03-25	2020-04-13	2020-04-13	19	3	5
H1384	2020-03-26	2020-04-01	2020-04-07	12	3	5
H609	2020-03-26	2020-03-26	2020-04-17	22	4	5
H4446	2020-03-28	2020-03-28	2020-04-01	4	3	5
H6857	2020-03-28	2020-03-28	2020-04-04	7	1	5
H849	2020-03-28	2020-04-01	2020-04-03	6	1	5
H3074	2020-03-29	2020-04-09	2020-05-01	33	1	5
H4560	2020-03-29	2020-03-29	2020-05-07	39	2	5
H854	2020-03-30	2020-04-15	2020-04-16	17	1	5
H1053	2020-04-01	2020-04-16	2020-04-17	16	1	5
H4981	2020-04-03	2020-04-22	2020-04-22	19	1	5
H956	2020-04-04	2020-04-09	2020-04-09	5	7	5
H2468	2020-04-05	2020-04-11	2020-04-27	22	1	5
H6118	2020-04-05	2020-04-17	2020-05-07	32	1	5
H2515	2020-04-06	2020-04-06	2020-04-23	17	4	5
H2834	2020-04-06	2020-04-19	2020-04-28	22	2	5
H3499	2020-04-07	2020-04-07	2020-04-07	0	2	5
H153	2020-04-08	2020-05-04	2020-05-06	28	1	5
H1874	2020-04-08	2020-04-20	2020-04-20	12	1	5
H2010	2020-04-10	2020-04-21	2020-04-21	11	6	5
H4105	2020-04-12	2020-04-12	2020-05-02	20	1	5
H2906	2020-04-16	2020-05-08	2020-05-08	22	1	5
H2914	2020-04-17	2020-05-05	2020-05-05	18	1	5
H5434	2020-04-17	2020-04-17	2020-05-02	15	1	5
H2919	2020-04-18	2020-04-26	2020-04-30	12	1	5
H438	2020-04-22	2020-04-22	2020-04-22	0	3	5
H5815	2020-05-04	2020-05-06	2020-05-06	2	1	5
H1	2020-03-08	2020-03-31	2020-04-02	25	7	8
H10	2020-02-24	2020-05-05	2020-05-08	74	46	8
H1005	2020-03-16	2020-04-22	2020-04-23	38	3	8
H1025	2020-03-09	2020-05-06	2020-05-08	60	3	8
H1026	2020-03-12	2020-04-26	2020-05-04	53	3	8
H1027	2020-02-26	2020-04-20	2020-04-20	54	8	8
H1035	2020-02-29	2020-04-11	2020-04-30	61	21	8
H1053	2020-04-01	2020-04-16	2020-04-17	16	1	8
H1177	2020-03-07	2020-03-26	2020-03-26	19	10	8
H119	2020-03-11	2020-04-11	2020-05-09	59	2	8
H12	2020-02-28	2020-04-21	2020-05-04	66	22	8
H1248	2020-02-05	2020-04-06	2020-04-20	75	10	8
H1260	2020-03-22	2020-05-01	2020-05-01	40	1	8
H127	2020-02-21	2020-04-24	2020-04-29	68	34	8
H13	2020-03-08	2020-03-26	2020-04-16	39	4	8
H133	2020-03-02	2020-03-29	2020-04-08	37	7	8
H1403	2020-03-06	2020-04-02	2020-04-22	47	10	8
H15	2020-02-27	2020-05-01	2020-05-04	67	31	8
H1517	2020-03-10	2020-04-20	2020-05-05	56	8	8
H1526	2020-03-10	2020-04-14	2020-04-30	51	6	8
H1534	2020-02-27	2020-04-16	2020-05-08	71	8	8
H1571	2020-02-25	2020-03-25	2020-04-17	52	19	8
H1599	2020-03-16	2020-03-24	2020-04-22	37	1	8
H1638	2020-03-18	2020-03-21	2020-04-20	33	1	8
H1716	2020-03-13	2020-04-11	2020-04-17	35	8	8
H1724	2020-03-20	2020-03-31	2020-04-06	17	2	8
H1762	2020-01-24	2020-03-06	2020-04-11	78	13	8
H179	2020-03-01	2020-04-12	2020-04-15	45	20	8
H184	2020-02-27	2020-04-02	2020-04-02	35	9	8
H1863	2020-03-14	2020-04-07	2020-04-18	35	6	8
H1864	2020-03-14	2020-04-05	2020-04-11	28	6	8
H1885	2020-03-11	2020-04-02	2020-04-03	23	2	8
H190	2020-03-12	2020-03-28	2020-03-28	16	1	8
H191	2020-03-12	2020-03-28	2020-03-29	17	1	8
H194	2020-03-03	2020-04-11	2020-04-11	39	12	8
H1983	2020-03-06	2020-04-24	2020-04-24	49	8	8
H1998	2020-03-23	2020-04-14	2020-05-10	48	8	8
H2010	2020-04-10	2020-04-21	2020-04-21	11	6	8
H2081	2020-01-10	2020-02-07	2020-03-02	52	7	8
H2108	2020-01-25	2020-02-23	2020-03-25	60	9	8
H2111	2020-01-05	2020-02-26	2020-03-21	76	8	8
H2126	2020-03-09	2020-04-05	2020-04-05	27	5	8
H2151	2020-03-17	2020-04-05	2020-05-07	51	3	8
H225	2020-02-26	2020-04-30	2020-04-30	64	18	8
H2307	2020-03-13	2020-04-02	2020-04-20	38	4	8
H2309	2020-03-14	2020-04-29	2020-04-29	46	2	8
H2310	2020-02-29	2020-03-30	2020-04-11	42	10	8
H249	2020-03-23	2020-04-01	2020-05-08	46	1	8
H2515	2020-04-06	2020-04-06	2020-04-23	17	4	8
H2605	2020-03-13	2020-04-02	2020-05-07	55	1	8
H2670	2020-01-25	2020-03-30	2020-03-30	65	6	8
H2704	2020-03-23	2020-04-18	2020-04-18	26	1	8
H2716	2020-03-05	2020-03-29	2020-04-07	33	9	8
H2755	2020-03-05	2020-03-26	2020-04-29	55	4	8
H295	2020-02-26	2020-04-16	2020-04-30	64	16	8
H303	2019-12-30	2020-04-04	2020-05-01	123	23	8
H3031	2020-03-02	2020-03-29	2020-04-02	31	2	8
H306	2020-01-29	2020-02-24	2020-03-30	61	9	8
H311	2020-03-20	2020-04-03	2020-05-05	46	3	8
H315	2020-03-16	2020-04-04	2020-04-05	20	3	8
H3196	2020-03-17	2020-04-21	2020-05-07	51	10	8
H338	2020-02-09	2020-05-01	2020-05-01	82	15	8
H3574	2020-03-20	2020-03-30	2020-04-19	30	3	8
H358	2020-03-11	2020-05-06	2020-05-06	56	3	8
H371	2020-03-17	2020-04-03	2020-04-13	27	3	8
H3776	2020-03-02	2020-03-25	2020-03-30	28	10	8
H3814	2020-03-07	2020-03-22	2020-04-28	52	2	8
H3842	2020-03-17	2020-04-04	2020-04-16	30	5	8
H387	2020-02-20	2020-04-27	2020-04-30	70	7	8
H3892	2020-02-29	2020-03-19	2020-03-24	24	1	8
H391	2020-02-29	2020-04-16	2020-04-27	58	14	8
H3948	2020-03-16	2020-04-04	2020-04-04	19	4	8
H3952	2020-03-19	2020-03-31	2020-04-02	14	1	8
H404	2020-03-12	2020-04-16	2020-05-04	53	8	8
H406	2020-03-09	2020-04-27	2020-04-29	51	3	8
H438	2020-04-22	2020-04-22	2020-04-22	0	3	8
H48	2020-03-04	2020-04-26	2020-04-28	55	20	8
H486	2020-03-02	2020-05-07	2020-05-07	66	19	8
H4981	2020-04-03	2020-04-22	2020-04-22	19	1	8
H507	2020-03-06	2020-04-05	2020-04-20	45	5	8
H508	2020-03-19	2020-04-05	2020-04-28	40	1	8
H534	2020-03-07	2020-03-26	2020-04-23	47	7	8
H5531	2020-03-05	2020-03-19	2020-04-02	28	2	8
H5769	2020-03-16	2020-04-10	2020-04-13	28	2	8
H5791	2020-03-13	2020-04-03	2020-04-03	21	1	8
H58	2020-02-20	2020-04-27	2020-05-06	76	41	8
H6	2020-02-27	2020-04-02	2020-04-22	55	15	8
H620	2020-03-12	2020-04-11	2020-04-11	30	1	8
H621	2020-03-12	2020-04-04	2020-04-12	31	1	8
H6256	2020-03-13	2020-03-20	2020-03-21	8	2	8
H647	2020-03-05	2020-05-10	2020-05-10	66	12	8
H678	2020-03-13	2020-04-02	2020-04-02	20	1	8
H7	2020-01-29	2020-03-14	2020-03-20	51	8	8
H755	2020-03-04	2020-04-01	2020-04-26	53	4	8
H762	2020-03-17	2020-04-11	2020-04-22	36	2	8
H768	2020-03-15	2020-04-21	2020-04-21	37	1	8
H785	2020-03-19	2020-04-23	2020-04-23	35	1	8
H8131	2020-03-09	2020-03-12	2020-03-23	14	2	8
H834	2020-03-03	2020-03-07	2020-03-28	25	2	8
H845	2020-03-05	2020-04-01	2020-04-03	29	4	8
H849	2020-03-28	2020-04-01	2020-04-03	6	1	8
H861	2020-02-27	2020-03-30	2020-04-02	35	8	8
H869	2020-03-20	2020-03-29	2020-04-14	25	4	8
H876	2020-03-10	2020-04-08	2020-04-12	33	7	8
H9	2020-03-04	2020-03-27	2020-04-01	28	9	8
H909	2020-03-18	2020-04-11	2020-04-16	29	1	8
H91	2020-03-23	2020-04-27	2020-04-28	36	1	8
H915	2020-03-15	2020-04-06	2020-04-20	36	2	8
H956	2020-04-04	2020-04-09	2020-04-09	5	7	8
H970	2020-03-12	2020-04-23	2020-04-27	46	7	8
H983	2020-03-07	2020-03-26	2020-04-17	41	7	8
H998	2020-03-10	2020-04-16	2020-04-29	50	15	8
H1	2020-03-08	2020-03-31	2020-04-02	25	7	15
H10	2020-02-24	2020-05-05	2020-05-08	74	46	15
H1005	2020-03-16	2020-04-22	2020-04-23	38	3	15
H1025	2020-03-09	2020-05-06	2020-05-08	60	3	15
H1026	2020-03-12	2020-04-26	2020-05-04	53	3	15
H1027	2020-02-26	2020-04-20	2020-04-20	54	9	15
H1035	2020-02-29	2020-04-11	2020-04-30	61	21	15
H1177	2020-03-07	2020-03-26	2020-03-26	19	10	15
H119	2020-03-11	2020-04-11	2020-05-09	59	2	15
H12	2020-02-28	2020-04-21	2020-05-04	66	22	15
H1248	2020-02-05	2020-04-06	2020-04-20	75	11	15
H127	2020-02-21	2020-04-24	2020-04-29	68	34	15
H133	2020-03-02	2020-03-29	2020-04-08	37	7	15
H1403	2020-03-06	2020-04-02	2020-04-22	47	10	15
H15	2020-02-27	2020-05-01	2020-05-04	67	31	15
H1517	2020-03-10	2020-04-20	2020-05-05	56	8	15
H1526	2020-03-10	2020-04-14	2020-04-30	51	6	15
H1534	2020-02-27	2020-04-16	2020-05-08	71	8	15
H1571	2020-02-25	2020-03-25	2020-04-17	52	19	15
H1762	2020-01-24	2020-03-06	2020-04-11	78	13	15
H179	2020-03-01	2020-04-12	2020-04-15	45	20	15
H1863	2020-03-14	2020-04-07	2020-04-18	35	6	15
H194	2020-03-03	2020-04-11	2020-04-11	39	16	15
H2108	2020-01-25	2020-02-23	2020-03-25	60	9	15
H2111	2020-01-05	2020-02-26	2020-03-30	85	12	15
H225	2020-02-26	2020-04-30	2020-04-30	64	20	15
H249	2020-03-23	2020-04-01	2020-05-08	46	1	15
H2605	2020-03-13	2020-04-02	2020-05-07	55	1	15
H295	2020-02-26	2020-04-16	2020-04-30	64	16	15
H303	2019-12-30	2020-04-04	2020-05-01	123	23	15
H306	2020-01-29	2020-02-24	2020-03-30	61	9	15
H311	2020-03-20	2020-04-03	2020-05-05	46	3	15
H315	2020-03-16	2020-04-04	2020-04-05	20	3	15
H3196	2020-03-17	2020-04-21	2020-05-07	51	10	15
H338	2020-02-09	2020-05-01	2020-05-01	82	15	15
H358	2020-03-11	2020-05-06	2020-05-06	56	3	15
H371	2020-03-17	2020-04-03	2020-04-13	27	3	15
H3776	2020-03-02	2020-03-25	2020-03-30	28	10	15
H387	2020-02-20	2020-04-27	2020-04-30	70	7	15
H391	2020-02-29	2020-04-16	2020-04-27	58	17	15
H3948	2020-03-16	2020-04-04	2020-04-04	19	4	15
H404	2020-03-12	2020-04-16	2020-05-04	53	8	15
H406	2020-03-09	2020-04-27	2020-04-29	51	3	15
H48	2020-03-04	2020-04-26	2020-04-28	55	20	15
H486	2020-03-02	2020-05-07	2020-05-07	66	19	15
H507	2020-03-06	2020-04-05	2020-04-20	45	5	15
H508	2020-03-19	2020-04-05	2020-04-28	40	1	15
H5791	2020-03-13	2020-04-03	2020-04-03	21	1	15
H58	2020-02-20	2020-04-27	2020-05-06	76	41	15
H6	2020-02-27	2020-04-02	2020-04-22	55	15	15
H647	2020-03-05	2020-05-10	2020-05-10	66	12	15
H7	2020-01-29	2020-03-14	2020-03-30	61	12	15
H91	2020-03-23	2020-04-27	2020-04-28	36	4	15
H915	2020-03-15	2020-04-06	2020-04-20	36	2	15
H970	2020-03-12	2020-04-23	2020-04-27	46	7	15
H983	2020-03-07	2020-03-26	2020-04-17	41	7	15
H998	2020-03-10	2020-04-16	2020-04-29	50	15	15
H10	2020-02-24	2020-05-05	2020-05-08	74	46	20
H1005	2020-03-16	2020-04-22	2020-04-23	38	3	20
H1025	2020-03-09	2020-05-06	2020-05-08	60	3	20
H1026	2020-03-12	2020-04-26	2020-05-04	53	3	20
H1027	2020-02-26	2020-04-20	2020-04-20	54	9	20
H1035	2020-02-29	2020-04-11	2020-04-30	61	21	20
H119	2020-03-11	2020-04-11	2020-05-09	59	2	20
H12	2020-02-28	2020-04-21	2020-05-04	66	22	20
H1248	2020-02-05	2020-04-06	2020-04-20	75	11	20
H127	2020-02-21	2020-04-24	2020-04-29	68	35	20
H133	2020-03-02	2020-03-29	2020-04-08	37	10	20
H15	2020-02-27	2020-05-01	2020-05-04	67	31	20
H1517	2020-03-10	2020-04-20	2020-05-05	56	8	20
H1526	2020-03-10	2020-04-14	2020-04-30	51	6	20
H1534	2020-02-27	2020-04-16	2020-05-08	71	8	20
H1571	2020-02-25	2020-03-25	2020-04-17	52	19	20
H1762	2020-01-24	2020-03-06	2020-04-11	78	13	20
H179	2020-03-01	2020-04-12	2020-04-15	45	20	20
H194	2020-03-03	2020-04-11	2020-04-11	39	16	20
H2108	2020-01-25	2020-02-23	2020-03-25	60	12	20
H2111	2020-01-05	2020-02-26	2020-03-30	85	12	20
H225	2020-02-26	2020-04-30	2020-04-30	64	20	20
H2605	2020-03-13	2020-04-02	2020-05-07	55	1	20
H295	2020-02-26	2020-04-16	2020-04-30	64	16	20
H303	2019-12-30	2020-04-04	2020-05-01	123	23	20
H306	2020-01-29	2020-02-24	2020-03-30	61	12	20
H315	2020-03-16	2020-04-04	2020-04-05	20	3	20
H338	2020-02-09	2020-05-01	2020-05-01	82	15	20
H358	2020-03-11	2020-05-06	2020-05-06	56	3	20
H371	2020-03-17	2020-04-03	2020-04-13	27	3	20
H387	2020-02-20	2020-04-27	2020-04-30	70	7	20
H391	2020-02-29	2020-04-16	2020-04-27	58	17	20
H3948	2020-03-16	2020-04-04	2020-04-04	19	4	20
H404	2020-03-12	2020-04-16	2020-05-04	53	8	20
H48	2020-03-04	2020-04-26	2020-04-28	55	20	20
H486	2020-03-02	2020-05-07	2020-05-07	66	19	20
H508	2020-03-19	2020-04-05	2020-04-28	40	1	20
H58	2020-02-20	2020-04-27	2020-05-06	76	42	20
H6	2020-02-27	2020-04-02	2020-04-22	55	15	20
H647	2020-03-05	2020-05-10	2020-05-10	66	12	20
H91	2020-03-23	2020-04-27	2020-04-28	36	4	20
H970	2020-03-12	2020-04-23	2020-04-27	46	7	20
H983	2020-03-07	2020-03-26	2020-04-17	41	7	20
H998	2020-03-10	2020-04-16	2020-04-29	50	15	20
